# Supplementary material for: Gonadal Transcriptome Sequencing Analysis Reveals the Candidate Sex-Related Genes and Signaling Pathways in the East Asian Common Octopus, Octopus sinensis
Source: Genes (Basel). 2024 May 24;15(6):682. doi: 10.3390/genes15060682 (PMC11202624; doi:10.3390/genes15060682)
Supplement: Supplementary file 1 [file genes-15-00682-s001.zip]

Archive with 8 entries (7 files):
- genes-2984609-supplementary/supplementary File/
- genes-2984609-supplementary/supplementary File/Supplementary Table S1.docx
- genes-2984609-supplementary/supplementary File/Supplementary Table S2.docx
- genes-2984609-supplementary/supplementary File/Supplementary Table S3.docx
- genes-2984609-supplementary/supplementary File/Supplementary Table S4.docx
- genes-2984609-supplementary/supplementary File/Supplementary Table S5.docx
- genes-2984609-supplementary/supplementary File/Supplementary Table S6.docx
- genes-2984609-supplementary/supplementary File/Supplementary Table S7.xls
