# Supplementary material for: Gonadal Transcriptome Sequencing Analysis Reveals the Candidate Sex-Related Genes and Signaling Pathways in the East Asian Common Octopus, Octopus sinensis
Source: Genes (Basel). 2024 May 24;15(6):682. doi: 10.3390/genes15060682 (PMC11202624; doi:10.3390/genes15060682)
Supplement: Supplementary file 1 [file genes-15-00682-s001.zip › genes-2984609-supplementary/supplementary File/Supplementary Table S7.xls]

#Domain	GO_ID	Term	Annotated	Significant	Expected	p-value
Biological Process	GO:0006412	translation	383	14	38.92	1.10E-11
Biological Process	GO:0007186	G-protein coupled receptor signaling pathway	467	33	47.45	4.30E-07
Biological Process	GO:0018193	peptidyl-amino acid modification	154	18	15.65	3.70E-06
Biological Process	GO:0006886	intracellular protein transport	183	15	18.6	1.10E-05
Biological Process	GO:0006096	glycolytic process	19	10	1.93	1.70E-05
Biological Process	GO:0007264	small GTPase mediated signal transduction	213	32	21.64	2.30E-05
Biological Process	GO:0003341	cilium movement	9	5	0.91	5.80E-05
Biological Process	GO:0006281	DNA repair	494	23	50.2	7.70E-05
Biological Process	GO:0048523	negative regulation of cellular process	164	19	16.66	8.40E-05
Biological Process	GO:0000398	mRNA splicing, via spliceosome	93	6	9.45	0.00012
Biological Process	GO:0006351	transcription, DNA-templated	849	58	86.27	0.00014
Biological Process	GO:0022618	ribonucleoprotein complex assembly	82	3	8.33	0.00014
Biological Process	GO:0007275	multicellular organism development	233	14	23.68	0.00015
Biological Process	GO:0016192	vesicle-mediated transport	287	18	29.16	0.00021
Biological Process	GO:0007005	mitochondrion organization	64	5	6.5	0.00024
Biological Process	GO:0006511	ubiquitin-dependent protein catabolic process	151	36	15.34	0.0004
Biological Process	GO:0044265	cellular macromolecule catabolic process	228	45	23.17	0.00043
Biological Process	GO:0044255	cellular lipid metabolic process	162	21	16.46	0.00045
Biological Process	GO:0044782	cilium organization	20	13	2.03	0.00054
Biological Process	GO:0006457	protein folding	82	18	8.33	0.00075
Biological Process	GO:0051028	mRNA transport	17	6	1.73	0.00095
Biological Process	GO:0032268	regulation of cellular protein metabolic process	126	16	12.8	0.00095
Biological Process	GO:0006461	protein complex assembly	223	21	22.66	0.00096
Biological Process	GO:0035721	intraciliary retrograde transport	4	4	0.41	0.00109
Biological Process	GO:0008610	lipid biosynthetic process	100	15	10.16	0.00115
Biological Process	GO:0070925	organelle assembly	71	7	7.21	0.00117
Biological Process	GO:0006915	apoptotic process	107	10	10.87	0.00121
Biological Process	GO:0006413	translational initiation	62	5	6.3	0.00123
Biological Process	GO:0006081	cellular aldehyde metabolic process	18	5	1.83	0.00124
Biological Process	GO:0006364	rRNA processing	91	1	9.25	0.00136
Biological Process	GO:0009966	regulation of signal transduction	126	24	12.8	0.00136
Biological Process	GO:0007021	tubulin complex assembly	4	4	0.41	0.00137
Biological Process	GO:0006809	nitric oxide biosynthetic process	4	4	0.41	0.00144
Biological Process	GO:0007399	nervous system development	70	6	7.11	0.00147
Biological Process	GO:0006950	response to stress	652	43	66.25	0.00147
Biological Process	GO:0051168	nuclear export	27	2	2.74	0.00164
Biological Process	GO:0042254	ribosome biogenesis	152	1	15.45	0.0017
Biological Process	GO:0016070	RNA metabolic process	1349	88	137.08	0.00177
Biological Process	GO:0032787	monocarboxylic acid metabolic process	76	20	7.72	0.00193
Biological Process	GO:0031325	positive regulation of cellular metabolic process	79	11	8.03	0.00195
Biological Process	GO:0006260	DNA replication	107	3	10.87	0.00203
Biological Process	GO:0015936	coenzyme A metabolic process	6	3	0.61	0.00217
Biological Process	GO:0031123	RNA 3'-end processing	42	2	4.27	0.00228
Biological Process	GO:0006606	protein import into nucleus	26	4	2.64	0.0023
Biological Process	GO:0006289	nucleotide-excision repair	21	2	2.13	0.00234
Biological Process	GO:0061512	protein localization to cilium	7	5	0.71	0.00267
Biological Process	GO:0044818	mitotic G2/M transition checkpoint	7	2	0.71	0.00299
Biological Process	GO:0006030	chitin metabolic process	78	5	7.93	0.00303
Biological Process	GO:0016477	cell migration	25	4	2.54	0.00314
Biological Process	GO:0002115	store-operated calcium entry	4	3	0.41	0.00321
Biological Process	GO:0006165	nucleoside diphosphate phosphorylation	6	3	0.61	0.00326
Biological Process	GO:0006183	GTP biosynthetic process	6	3	0.61	0.00326
Biological Process	GO:0006228	UTP biosynthetic process	6	3	0.61	0.00326
Biological Process	GO:0071310	cellular response to organic substance	95	6	9.65	0.00333
Biological Process	GO:0090501	RNA phosphodiester bond hydrolysis	54	5	5.49	0.0034
Biological Process	GO:0009108	coenzyme biosynthetic process	57	6	5.79	0.00345
Biological Process	GO:0007015	actin filament organization	48	4	4.88	0.00381
Biological Process	GO:0051258	protein polymerization	37	2	3.76	0.00396
Biological Process	GO:0000466	maturation of 5.8S rRNA from tricistronic rRNA transcript (SSU-rRNA, 5.8S rRNA, LSU-rRNA)	14	0	1.42	0.00398
Biological Process	GO:2000112	regulation of cellular macromolecule biosynthetic process	753	53	76.52	0.00399
Biological Process	GO:0000154	rRNA modification	17	1	1.73	0.00418
Biological Process	GO:0006397	mRNA processing	136	13	13.82	0.00419
Biological Process	GO:0016055	Wnt signaling pathway	44	4	4.47	0.0042
Biological Process	GO:0044802	single-organism membrane organization	70	7	7.11	0.00429
Biological Process	GO:0051128	regulation of cellular component organization	135	14	13.72	0.00433
Biological Process	GO:0031570	DNA integrity checkpoint	16	2	1.63	0.00437
Biological Process	GO:0007265	Ras protein signal transduction	63	12	6.4	0.0044
Biological Process	GO:0072583	clathrin-dependent endocytosis	5	1	0.51	0.00447
Biological Process	GO:0034622	cellular macromolecular complex assembly	261	15	26.52	0.00478
Biological Process	GO:0044087	regulation of cellular component biogenesis	49	3	4.98	0.00478
Biological Process	GO:0042787	protein ubiquitination involved in ubiquitin-dependent protein catabolic process	22	9	2.24	0.00485
Biological Process	GO:0046394	carboxylic acid biosynthetic process	105	11	10.67	0.00499
Biological Process	GO:0009267	cellular response to starvation	20	4	2.03	0.00503
Biological Process	GO:0016485	protein processing	44	5	4.47	0.00503
Biological Process	GO:0007018	microtubule-based movement	227	52	23.07	0.00537
Biological Process	GO:0042325	regulation of phosphorylation	54	12	5.49	0.00552
Biological Process	GO:0010468	regulation of gene expression	782	59	79.46	0.00553
Biological Process	GO:0007229	integrin-mediated signaling pathway	15	0	1.52	0.00558
Biological Process	GO:0006418	tRNA aminoacylation for protein translation	53	1	5.39	0.00559
Biological Process	GO:0007276	gamete generation	29	3	2.95	0.00563
Biological Process	GO:0006629	lipid metabolic process	248	30	25.2	0.00567
Biological Process	GO:0007017	microtubule-based process	362	70	36.78	0.00576
Biological Process	GO:0032989	cellular component morphogenesis	50	11	5.08	0.00582
Biological Process	GO:0006108	malate metabolic process	7	4	0.71	0.00617
Biological Process	GO:0006399	tRNA metabolic process	147	5	14.94	0.00646
Biological Process	GO:0009628	response to abiotic stimulus	33	6	3.35	0.00653
Biological Process	GO:0006446	regulation of translational initiation	23	1	2.34	0.00675
Biological Process	GO:0051315	attachment of mitotic spindle microtubules to kinetochore	5	4	0.51	0.0071
Biological Process	GO:0006354	DNA-templated transcription, elongation	42	1	4.27	0.00719
Biological Process	GO:0051656	establishment of organelle localization	36	2	3.66	0.00722
Biological Process	GO:0051338	regulation of transferase activity	51	10	5.18	0.0075
Biological Process	GO:0050877	nervous system process	43	5	4.37	0.00763
Biological Process	GO:0071103	DNA conformation change	418	15	42.47	0.00773
Biological Process	GO:0007281	germ cell development	21	1	2.13	0.00775
Biological Process	GO:0061099	negative regulation of protein tyrosine kinase activity	3	3	0.3	0.00785
Biological Process	GO:0010608	posttranscriptional regulation of gene expression	61	3	6.2	0.00785
Biological Process	GO:0002164	larval development	24	0	2.44	0.00832
Biological Process	GO:0009161	ribonucleoside monophosphate metabolic process	73	3	7.42	0.00852
Biological Process	GO:0005978	glycogen biosynthetic process	6	4	0.61	0.00864
Biological Process	GO:0034470	ncRNA processing	182	5	18.49	0.00873
Biological Process	GO:0042981	regulation of apoptotic process	51	5	5.18	0.00878
Biological Process	GO:0009792	embryo development ending in birth or egg hatching	30	1	3.05	0.00879
Biological Process	GO:0042273	ribosomal large subunit biogenesis	44	0	4.47	0.00881
Biological Process	GO:1901606	alpha-amino acid catabolic process	25	1	2.54	0.00946
Biological Process	GO:0016570	histone modification	77	8	7.82	0.0097
Biological Process	GO:0035023	regulation of Rho protein signal transduction	45	10	4.57	0.00978
Biological Process	GO:0006974	cellular response to DNA damage stimulus	520	27	52.84	0.00984
Biological Process	GO:0006631	fatty acid metabolic process	42	7	4.27	0.0102
Biological Process	GO:0044707	single-multicellular organism process	275	22	27.94	0.0103
Biological Process	GO:0000902	cell morphogenesis	47	10	4.78	0.01039
Biological Process	GO:0019233	sensory perception of pain	16	2	1.63	0.01057
Biological Process	GO:0051186	cofactor metabolic process	104	12	10.57	0.01059
Biological Process	GO:0051252	regulation of RNA metabolic process	700	51	71.13	0.01089
Biological Process	GO:0022607	cellular component assembly	367	33	37.29	0.011
Biological Process	GO:0043549	regulation of kinase activity	47	10	4.78	0.01129
Biological Process	GO:0007029	endoplasmic reticulum organization	5	2	0.51	0.01146
Biological Process	GO:0006310	DNA recombination	61	6	6.2	0.01149
Biological Process	GO:0034982	mitochondrial protein processing	4	1	0.41	0.01151
Biological Process	GO:0006627	protein processing involved in protein targeting to mitochondrion	4	1	0.41	0.01151
Biological Process	GO:0006405	RNA export from nucleus	16	2	1.63	0.01152
Biological Process	GO:0006818	hydrogen transport	69	5	7.01	0.01184
Biological Process	GO:0015992	proton transport	69	5	7.01	0.01184
Biological Process	GO:0006839	mitochondrial transport	28	3	2.85	0.01193
Biological Process	GO:0006401	RNA catabolic process	49	5	4.98	0.01195
Biological Process	GO:0032774	RNA biosynthetic process	856	58	86.98	0.01216
Biological Process	GO:0042274	ribosomal small subunit biogenesis	33	0	3.35	0.01225
Biological Process	GO:0022603	regulation of anatomical structure morphogenesis	19	1	1.93	0.01232
Biological Process	GO:0043094	cellular metabolic compound salvage	21	0	2.13	0.01244
Biological Process	GO:0001932	regulation of protein phosphorylation	46	10	4.67	0.01251
Biological Process	GO:0044774	mitotic DNA integrity checkpoint	9	2	0.91	0.01253
Biological Process	GO:0030041	actin filament polymerization	27	2	2.74	0.01256
Biological Process	GO:0008154	actin polymerization or depolymerization	30	2	3.05	0.01264
Biological Process	GO:0006367	transcription initiation from RNA polymerase II promoter	28	0	2.85	0.01264
Biological Process	GO:0030163	protein catabolic process	185	39	18.8	0.01265
Biological Process	GO:0016051	carbohydrate biosynthetic process	27	6	2.74	0.01269
Biological Process	GO:0043623	cellular protein complex assembly	94	11	9.55	0.01278
Biological Process	GO:0000956	nuclear-transcribed mRNA catabolic process	37	2	3.76	0.01311
Biological Process	GO:0043543	protein acylation	37	4	3.76	0.01314
Biological Process	GO:0032501	multicellular organismal process	285	23	28.96	0.01328
Biological Process	GO:0043254	regulation of protein complex assembly	41	1	4.17	0.01335
Biological Process	GO:0042073	intraciliary transport	16	10	1.63	0.01342
Biological Process	GO:0043173	nucleotide salvage	10	0	1.02	0.01346
Biological Process	GO:0051924	regulation of calcium ion transport	3	2	0.3	0.0135
Biological Process	GO:2001256	regulation of store-operated calcium entry	3	2	0.3	0.0135
Biological Process	GO:0071495	cellular response to endogenous stimulus	76	4	7.72	0.01351
Biological Process	GO:0000003	reproduction	63	7	6.4	0.01376
Biological Process	GO:0006368	transcription elongation from RNA polymerase II promoter	38	1	3.86	0.01384
Biological Process	GO:0051321	meiotic cell cycle	27	5	2.74	0.01405
Biological Process	GO:0007600	sensory perception	37	4	3.76	0.01444
Biological Process	GO:0007126	meiotic cell cycle	22	3	2.24	0.01473
Biological Process	GO:0022604	regulation of cell morphogenesis	16	1	1.63	0.0149
Biological Process	GO:0006355	regulation of transcription, DNA-templated	693	50	70.42	0.01493
Biological Process	GO:2001141	regulation of RNA biosynthetic process	693	50	70.42	0.01493
Biological Process	GO:1902531	regulation of intracellular signal transduction	86	16	8.74	0.01505
Biological Process	GO:0009167	purine ribonucleoside monophosphate metabolic process	67	3	6.81	0.01507
Biological Process	GO:0009126	purine nucleoside monophosphate metabolic process	67	3	6.81	0.01507
Biological Process	GO:0009653	anatomical structure morphogenesis	88	12	8.94	0.01509
Biological Process	GO:0006644	phospholipid metabolic process	75	11	7.62	0.01513
Biological Process	GO:0045859	regulation of protein kinase activity	44	10	4.47	0.01535
Biological Process	GO:0032508	DNA duplex unwinding	334	10	33.94	0.01576
Biological Process	GO:0032392	DNA geometric change	334	10	33.94	0.01576
Biological Process	GO:0031399	regulation of protein modification process	60	12	6.1	0.01585
Biological Process	GO:0060271	cilium assembly	9	5	0.91	0.01614
Biological Process	GO:0006402	mRNA catabolic process	42	3	4.27	0.01626
Biological Process	GO:0015937	coenzyme A biosynthetic process	4	1	0.41	0.01675
Biological Process	GO:0033866	nucleoside bisphosphate biosynthetic process	4	1	0.41	0.01675
Biological Process	GO:0034030	ribonucleoside bisphosphate biosynthetic process	4	1	0.41	0.01675
Biological Process	GO:0034033	purine nucleoside bisphosphate biosynthetic process	4	1	0.41	0.01675
Biological Process	GO:0018105	peptidyl-serine phosphorylation	14	1	1.42	0.01676
Biological Process	GO:0006099	tricarboxylic acid cycle	25	5	2.54	0.01681
Biological Process	GO:0009071	serine family amino acid catabolic process	8	0	0.81	0.01685
Biological Process	GO:0016042	lipid catabolic process	38	2	3.86	0.01688
Biological Process	GO:0006261	DNA-dependent DNA replication	39	0	3.96	0.0169
Biological Process	GO:0006766	vitamin metabolic process	6	4	0.61	0.01694
Biological Process	GO:0006767	water-soluble vitamin metabolic process	6	4	0.61	0.01694
Biological Process	GO:0016236	macroautophagy	17	4	1.73	0.01706
Biological Process	GO:0072655	establishment of protein localization to mitochondrion	19	2	1.93	0.01708
Biological Process	GO:0006626	protein targeting to mitochondrion	19	2	1.93	0.01708
Biological Process	GO:0070585	protein localization to mitochondrion	19	2	1.93	0.01708
Biological Process	GO:0009891	positive regulation of biosynthetic process	49	2	4.98	0.01735
Biological Process	GO:0010557	positive regulation of macromolecule biosynthetic process	49	2	4.98	0.01735
Biological Process	GO:0031328	positive regulation of cellular biosynthetic process	49	2	4.98	0.01735
Biological Process	GO:0043628	ncRNA 3'-end processing	28	0	2.85	0.01739
Biological Process	GO:0044085	cellular component biogenesis	488	34	49.59	0.01746
Biological Process	GO:0006605	protein targeting	86	7	8.74	0.01749
Biological Process	GO:0000469	cleavage involved in rRNA processing	17	0	1.73	0.01755
Biological Process	GO:0006376	mRNA splice site selection	5	2	0.51	0.01792
Biological Process	GO:0001522	pseudouridine synthesis	16	1	1.63	0.01797
Biological Process	GO:0051493	regulation of cytoskeleton organization	38	4	3.86	0.01803
Biological Process	GO:0090066	regulation of anatomical structure size	29	2	2.95	0.01811
Biological Process	GO:0032970	regulation of actin filament-based process	29	1	2.95	0.01811
Biological Process	GO:0032271	regulation of protein polymerization	26	1	2.64	0.01821
Biological Process	GO:0018208	peptidyl-proline modification	32	5	3.25	0.01845
Biological Process	GO:0051260	protein homooligomerization	27	8	2.74	0.01849
Biological Process	GO:0000086	G2/M transition of mitotic cell cycle	6	1	0.61	0.01858
Biological Process	GO:0044839	cell cycle G2/M phase transition	6	1	0.61	0.01858
Biological Process	GO:0010389	regulation of G2/M transition of mitotic cell cycle	6	1	0.61	0.01858
Biological Process	GO:1902749	regulation of cell cycle G2/M phase transition	6	1	0.61	0.01858
Biological Process	GO:0007283	spermatogenesis	11	1	1.12	0.01859
Biological Process	GO:0048232	male gamete generation	11	1	1.12	0.01859
Biological Process	GO:0033365	protein localization to organelle	92	15	9.35	0.01907
Biological Process	GO:0010972	negative regulation of G2/M transition of mitotic cell cycle	5	1	0.51	0.01915
Biological Process	GO:1902750	negative regulation of cell cycle G2/M phase transition	5	1	0.51	0.01915
Biological Process	GO:0045930	negative regulation of mitotic cell cycle	5	1	0.51	0.01915
Biological Process	GO:0022008	neurogenesis	46	4	4.67	0.01945
Biological Process	GO:0044458	motile cilium assembly	2	2	0.2	0.01975
Biological Process	GO:0042384	cilium assembly	2	2	0.2	0.01975
Biological Process	GO:0009156	ribonucleoside monophosphate biosynthetic process	39	0	3.96	0.01991
Biological Process	GO:0009719	response to endogenous stimulus	80	4	8.13	0.02006
Biological Process	GO:0030705	cytoskeleton-dependent intracellular transport	25	12	2.54	0.02019
Biological Process	GO:0000077	DNA damage checkpoint	13	1	1.32	0.02028
Biological Process	GO:0006414	translational elongation	39	3	3.96	0.02036
Biological Process	GO:0034453	microtubule anchoring	12	6	1.22	0.02051
Biological Process	GO:0090386	phagosome maturation involved in apoptotic cell clearance	6	0	0.61	0.02064
Biological Process	GO:0048477	oogenesis	16	1	1.63	0.02082
Biological Process	GO:2000145	regulation of cell motility	11	0	1.12	0.02087
Biological Process	GO:0051270	regulation of cellular component movement	11	0	1.12	0.02087
Biological Process	GO:0006733	oxidoreduction coenzyme metabolic process	36	5	3.66	0.02089
Biological Process	GO:0006308	DNA catabolic process	7	3	0.71	0.02178
Biological Process	GO:0016079	synaptic vesicle exocytosis	7	0	0.71	0.02185
Biological Process	GO:0042398	cellular modified amino acid biosynthetic process	34	2	3.45	0.02238
Biological Process	GO:0048193	Golgi vesicle transport	58	2	5.89	0.023
Biological Process	GO:0043277	apoptotic cell clearance	8	1	0.81	0.02308
Biological Process	GO:0000132	establishment of mitotic spindle orientation	5	0	0.51	0.02317
Biological Process	GO:0030431	sleep	6	2	0.61	0.02335
Biological Process	GO:0016226	iron-sulfur cluster assembly	12	2	1.22	0.0236
Biological Process	GO:0031163	metallo-sulfur cluster assembly	12	2	1.22	0.0236
Biological Process	GO:0009308	amine metabolic process	15	0	1.52	0.02363
Biological Process	GO:0042364	water-soluble vitamin biosynthetic process	4	3	0.41	0.02364
Biological Process	GO:0009110	vitamin biosynthetic process	4	3	0.41	0.02364
Biological Process	GO:0071479	cellular response to ionizing radiation	4	0	0.41	0.0239
Biological Process	GO:0006006	glucose metabolic process	23	4	2.34	0.02432
Biological Process	GO:0018212	peptidyl-tyrosine modification	48	5	4.88	0.02449
Biological Process	GO:0006366	transcription from RNA polymerase II promoter	214	10	21.75	0.02481
Biological Process	GO:0046903	secretion	62	4	6.3	0.02492
Biological Process	GO:0032940	secretion by cell	62	4	6.3	0.02492
Biological Process	GO:0010824	regulation of centrosome duplication	2	2	0.2	0.02502
Biological Process	GO:1902582	single-organism intracellular transport	255	29	25.91	0.02503
Biological Process	GO:0006473	protein acetylation	35	4	3.56	0.02508
Biological Process	GO:0007178	transmembrane receptor protein serine/threonine kinase signaling pathway	24	2	2.44	0.02562
Biological Process	GO:0016052	carbohydrate catabolic process	39	13	3.96	0.02569
Biological Process	GO:0032956	regulation of actin cytoskeleton organization	28	1	2.85	0.02579
Biological Process	GO:0002119	nematode larval development	21	0	2.13	0.02581
Biological Process	GO:0051173	positive regulation of nitrogen compound metabolic process	45	2	4.57	0.02584
Biological Process	GO:0045935	positive regulation of nucleobase-containing compound metabolic process	45	2	4.57	0.02584
Biological Process	GO:0030833	regulation of actin filament polymerization	25	1	2.54	0.02623
Biological Process	GO:0007548	sex differentiation	10	1	1.02	0.02627
Biological Process	GO:0043633	polyadenylation-dependent RNA catabolic process	12	0	1.22	0.02633
Biological Process	GO:0000413	protein peptidyl-prolyl isomerization	28	4	2.85	0.02682
Biological Process	GO:0044106	cellular amine metabolic process	12	0	1.22	0.02767
Biological Process	GO:0006576	cellular biogenic amine metabolic process	12	0	1.22	0.02767
Biological Process	GO:0051049	regulation of transport	87	12	8.84	0.02779
Biological Process	GO:0017004	cytochrome complex assembly	5	0	0.51	0.02787
Biological Process	GO:0018108	peptidyl-tyrosine phosphorylation	47	5	4.78	0.02808
Biological Process	GO:0006730	one-carbon metabolic process	22	2	2.24	0.02819
Biological Process	GO:0010506	regulation of autophagy	13	3	1.32	0.02825
Biological Process	GO:0006094	gluconeogenesis	5	2	0.51	0.02825
Biological Process	GO:0046364	monosaccharide biosynthetic process	5	2	0.51	0.02825
Biological Process	GO:0019319	hexose biosynthetic process	5	2	0.51	0.02825
Biological Process	GO:0006481	C-terminal protein methylation	2	2	0.2	0.02845
Biological Process	GO:0051650	establishment of vesicle localization	18	1	1.83	0.02856
Biological Process	GO:0051648	vesicle localization	18	1	1.83	0.02856
Biological Process	GO:0018209	peptidyl-serine modification	17	1	1.73	0.0286
Biological Process	GO:0022414	reproductive process	43	4	4.37	0.02895
Biological Process	GO:0042255	ribosome assembly	32	0	3.25	0.02897
Biological Process	GO:0006269	DNA replication, synthesis of RNA primer	4	0	0.41	0.02913
Biological Process	GO:0007269	neurotransmitter secretion	17	0	1.73	0.0293
Biological Process	GO:0007127	meiosis I	14	3	1.42	0.02934
Biological Process	GO:0007444	imaginal disc development	15	2	1.52	0.02938
Biological Process	GO:0003008	system process	53	8	5.39	0.02939
Biological Process	GO:0090503	RNA phosphodiester bond hydrolysis, exonucleolytic	16	3	1.63	0.02954
Biological Process	GO:0010970	transport along microtubule	22	11	2.24	0.02957
Biological Process	GO:0008033	tRNA processing	81	4	8.23	0.0296
Biological Process	GO:0030334	regulation of cell migration	10	0	1.02	0.02967
Biological Process	GO:0030100	regulation of endocytosis	12	1	1.22	0.03007
Biological Process	GO:0030178	negative regulation of Wnt signaling pathway	4	1	0.41	0.03017
Biological Process	GO:0007610	behavior	21	3	2.13	0.03035
Biological Process	GO:0072594	establishment of protein localization to organelle	80	6	8.13	0.03037
Biological Process	GO:0045048	protein insertion into ER membrane	2	2	0.2	0.03038
Biological Process	GO:1903046	meiotic cell cycle process	23	4	2.34	0.03047
Biological Process	GO:0010876	lipid localization	40	7	4.06	0.0306
Biological Process	GO:0030510	regulation of BMP signaling pathway	3	0	0.3	0.03078
Biological Process	GO:0007023	post-chaperonin tubulin folding pathway	4	3	0.41	0.03102
Biological Process	GO:0048569	post-embryonic animal organ development	14	1	1.42	0.03123
Biological Process	GO:0051254	positive regulation of RNA metabolic process	43	2	4.37	0.03152
Biological Process	GO:0006091	generation of precursor metabolites and energy	89	22	9.04	0.03247
Biological Process	GO:0060541	respiratory system development	7	0	0.71	0.03253
Biological Process	GO:0032270	positive regulation of cellular protein metabolic process	41	7	4.17	0.03292
Biological Process	GO:0051247	positive regulation of protein metabolic process	41	7	4.17	0.03292
Biological Process	GO:0006732	coenzyme metabolic process	93	10	9.45	0.03333
Biological Process	GO:0051130	positive regulation of cellular component organization	43	2	4.37	0.03337
Biological Process	GO:0015991	ATP hydrolysis coupled proton transport	23	0	2.34	0.03342
Biological Process	GO:0015988	energy coupled proton transmembrane transport, against electrochemical gradient	23	0	2.34	0.03342
Biological Process	GO:0032465	regulation of cytokinesis	5	1	0.51	0.0335
Biological Process	GO:1902600	hydrogen ion transmembrane transport	58	5	5.89	0.03371
Biological Process	GO:0043933	macromolecular complex subunit organization	363	28	36.89	0.03386
Biological Process	GO:1902580	single-organism cellular localization	46	4	4.67	0.034
Biological Process	GO:1902578	single-organism localization	46	4	4.67	0.034
Biological Process	GO:0009314	response to radiation	20	3	2.03	0.03422
Biological Process	GO:0051240	positive regulation of multicellular organismal process	5	1	0.51	0.03433
Biological Process	GO:0010469	regulation of receptor activity	4	3	0.41	0.03447
Biological Process	GO:0071824	protein-DNA complex subunit organization	91	1	9.25	0.03453
Biological Process	GO:0042559	pteridine-containing compound biosynthetic process	12	0	1.22	0.0352
Biological Process	GO:2000369	regulation of clathrin-dependent endocytosis	3	1	0.3	0.03554
Biological Process	GO:0045807	positive regulation of endocytosis	3	0	0.3	0.03554
Biological Process	GO:0048259	regulation of receptor-mediated endocytosis	3	1	0.3	0.03554
Biological Process	GO:0008652	cellular amino acid biosynthetic process	82	5	8.33	0.03556
Biological Process	GO:0007167	enzyme linked receptor protein signaling pathway	42	4	4.27	0.03567
Biological Process	GO:0090382	phagosome maturation	8	0	0.81	0.03594
Biological Process	GO:0033314	mitotic DNA replication checkpoint	4	1	0.41	0.03611
Biological Process	GO:0000076	DNA replication checkpoint	4	1	0.41	0.03611
Biological Process	GO:0012501	programmed cell death	113	10	11.48	0.03638
Biological Process	GO:0009168	purine ribonucleoside monophosphate biosynthetic process	33	0	3.35	0.03643
Biological Process	GO:0009127	purine nucleoside monophosphate biosynthetic process	33	0	3.35	0.03643
Biological Process	GO:0032535	regulation of cellular component size	27	1	2.74	0.03648
Biological Process	GO:0051603	proteolysis involved in cellular protein catabolic process	170	37	17.27	0.03686
Biological Process	GO:0044257	cellular protein catabolic process	170	37	17.27	0.03686
Biological Process	GO:0009887	animal organ morphogenesis	25	2	2.54	0.03695
Biological Process	GO:0009888	tissue development	25	1	2.54	0.03695
Biological Process	GO:0019236	response to pheromone	3	2	0.3	0.03722
Biological Process	GO:0048583	regulation of response to stimulus	136	25	13.82	0.03757
Biological Process	GO:0003006	developmental process involved in reproduction	30	3	3.05	0.03763
Biological Process	GO:0030154	cell differentiation	113	8	11.48	0.03786
Biological Process	GO:0044283	small molecule biosynthetic process	121	17	12.3	0.03794
Biological Process	GO:0008654	phospholipid biosynthetic process	48	7	4.88	0.03808
Biological Process	GO:1902680	positive regulation of RNA biosynthetic process	41	2	4.17	0.03844
Biological Process	GO:0043281	regulation of cysteine-type endopeptidase activity involved in apoptotic process	7	0	0.71	0.03852
Biological Process	GO:0045176	apical protein localization	3	0	0.3	0.03902
Biological Process	GO:0006826	iron ion transport	8	4	0.81	0.03908
Biological Process	GO:0072524	pyridine-containing compound metabolic process	31	4	3.15	0.03909
Biological Process	GO:0006890	retrograde vesicle-mediated transport, Golgi to ER	11	0	1.12	0.03917
Biological Process	GO:0006388	tRNA splicing, via endonucleolytic cleavage and ligation	9	0	0.91	0.03936
Biological Process	GO:0000394	RNA splicing, via endonucleolytic cleavage and ligation	9	0	0.91	0.03936
Biological Process	GO:0009892	negative regulation of metabolic process	85	6	8.64	0.03942
Biological Process	GO:0071897	DNA biosynthetic process	25	1	2.54	0.03947
Biological Process	GO:2000272	negative regulation of receptor activity	2	2	0.2	0.03951
Biological Process	GO:0007175	negative regulation of epidermal growth factor-activated receptor activity	2	2	0.2	0.03951
Biological Process	GO:0042059	negative regulation of epidermal growth factor receptor signaling pathway	2	2	0.2	0.03951
Biological Process	GO:1901185	negative regulation of ERBB signaling pathway	2	2	0.2	0.03951
Biological Process	GO:0097480	establishment of synaptic vesicle localization	10	0	1.02	0.03951
Biological Process	GO:0097479	synaptic vesicle localization	10	0	1.02	0.03951
Biological Process	GO:0048489	synaptic vesicle transport	10	0	1.02	0.03951
Biological Process	GO:0071822	protein complex subunit organization	272	25	27.64	0.03966
Biological Process	GO:0061025	membrane fusion	31	4	3.15	0.03978
Biological Process	GO:0006516	glycoprotein catabolic process	4	0	0.41	0.0398
Biological Process	GO:0016071	mRNA metabolic process	171	15	17.38	0.04011
Biological Process	GO:0009057	macromolecule catabolic process	265	51	26.93	0.04027
Biological Process	GO:0071560	cellular response to transforming growth factor beta stimulus	14	2	1.42	0.04053
Biological Process	GO:0071559	response to transforming growth factor beta	14	2	1.42	0.04053
Biological Process	GO:0010467	gene expression	1620	102	164.62	0.04061
Biological Process	GO:0000288	nuclear-transcribed mRNA catabolic process, deadenylation-dependent decay	17	1	1.73	0.04077
Biological Process	GO:0032272	negative regulation of protein polymerization	11	0	1.12	0.04083
Biological Process	GO:0031333	negative regulation of protein complex assembly	11	0	1.12	0.04083
Biological Process	GO:0006325	chromatin organization	162	9	16.46	0.04097
Biological Process	GO:0048699	generation of neurons	37	3	3.76	0.04139
Biological Process	GO:0070613	regulation of protein processing	16	3	1.63	0.04147
Biological Process	GO:1903317	regulation of protein maturation	16	3	1.63	0.04147
Biological Process	GO:0000096	sulfur amino acid metabolic process	18	1	1.83	0.04154
Biological Process	GO:0009896	positive regulation of catabolic process	19	4	1.93	0.04177
Biological Process	GO:0007187	G-protein coupled receptor signaling pathway, coupled to cyclic nucleotide second messenger	20	3	2.03	0.04179
Biological Process	GO:0007188	adenylate cyclase-modulating G-protein coupled receptor signaling pathway	20	3	2.03	0.04179
Biological Process	GO:0051129	negative regulation of cellular component organization	26	3	2.64	0.04226
Biological Process	GO:0016579	protein deubiquitination	71	16	7.21	0.04233
Biological Process	GO:0001505	regulation of neurotransmitter levels	19	0	1.93	0.04262
Biological Process	GO:0008380	RNA splicing	112	7	11.38	0.04291
Biological Process	GO:0006417	regulation of translation	54	3	5.49	0.043
Biological Process	GO:0040012	regulation of locomotion	13	0	1.32	0.04301
Biological Process	GO:0030490	maturation of SSU-rRNA	25	0	2.54	0.04353
Biological Process	GO:0016973	poly(A)+ mRNA export from nucleus	3	0	0.3	0.04356
Biological Process	GO:0042558	pteridine-containing compound metabolic process	17	0	1.73	0.04367
Biological Process	GO:0023061	signal release	25	0	2.54	0.04369
Biological Process	GO:0030030	cell projection organization	53	18	5.39	0.04374
Biological Process	GO:0000165	MAPK cascade	30	7	3.05	0.04376
Biological Process	GO:0023051	regulation of signaling	142	26	14.43	0.04383
Biological Process	GO:0000724	double-strand break repair via homologous recombination	21	2	2.13	0.04416
Biological Process	GO:0000725	recombinational repair	21	2	2.13	0.04416
Biological Process	GO:0046129	purine ribonucleoside biosynthetic process	37	4	3.76	0.04441
Biological Process	GO:0042451	purine nucleoside biosynthetic process	37	4	3.76	0.04441
Biological Process	GO:0065004	protein-DNA complex assembly	88	1	8.94	0.04452
Biological Process	GO:0051056	regulation of small GTPase mediated signal transduction	61	12	6.2	0.04458
Biological Process	GO:0043650	dicarboxylic acid biosynthetic process	7	1	0.71	0.0446
Biological Process	GO:0006536	glutamate metabolic process	7	1	0.71	0.0446
Biological Process	GO:0048284	organelle fusion	28	3	2.85	0.0447
Biological Process	GO:0071363	cellular response to growth factor stimulus	16	2	1.63	0.04474
Biological Process	GO:0070848	response to growth factor	16	2	1.63	0.04474
Biological Process	GO:0050657	nucleic acid transport	25	6	2.54	0.04477
Biological Process	GO:0050658	RNA transport	25	6	2.54	0.04477
Biological Process	GO:0051236	establishment of RNA localization	25	6	2.54	0.04477
Biological Process	GO:0051294	establishment of spindle orientation	7	1	0.71	0.04494
Biological Process	GO:0032990	cell part morphogenesis	30	8	3.05	0.04564
Biological Process	GO:0048858	cell projection morphogenesis	30	8	3.05	0.04564
Biological Process	GO:0006022	aminoglycan metabolic process	99	5	10.06	0.04578
Biological Process	GO:0007292	female gamete generation	18	2	1.83	0.04618
Biological Process	GO:0046854	phosphatidylinositol phosphorylation	16	2	1.63	0.0462
Biological Process	GO:0046834	lipid phosphorylation	16	2	1.63	0.0462
Biological Process	GO:0030203	glycosaminoglycan metabolic process	21	0	2.13	0.0465
Biological Process	GO:0010639	negative regulation of organelle organization	25	3	2.54	0.04774
Biological Process	GO:0007568	aging	12	1	1.22	0.0478
Biological Process	GO:0016073	snRNA metabolic process	21	0	2.13	0.04797
Biological Process	GO:0006887	exocytosis	49	3	4.98	0.04843
Biological Process	GO:0043648	dicarboxylic acid metabolic process	21	6	2.13	0.04855
Biological Process	GO:0010212	response to ionizing radiation	12	1	1.22	0.0486
Biological Process	GO:0010927	cellular component assembly involved in morphogenesis	6	3	0.61	0.04862
Biological Process	GO:0016573	histone acetylation	27	4	2.74	0.04886
Biological Process	GO:0033554	cellular response to stress	580	37	58.94	0.04902
Biological Process	GO:0043174	nucleoside salvage	7	0	0.71	0.04905
Biological Process	GO:0030182	neuron differentiation	36	3	3.66	0.04933
Biological Process	GO:0051050	positive regulation of transport	12	2	1.22	0.04937
Biological Process	GO:0001676	long-chain fatty acid metabolic process	5	3	0.51	0.04987
Biological Process	GO:0031365	N-terminal protein amino acid modification	10	0	1.02	0.05058
Biological Process	GO:0098602	single organism cell adhesion	5	0	0.51	0.05076
Biological Process	GO:0010605	negative regulation of macromolecule metabolic process	82	6	8.33	0.05121
Biological Process	GO:0030832	regulation of actin filament length	26	1	2.64	0.05122
Biological Process	GO:0008064	regulation of actin polymerization or depolymerization	26	1	2.64	0.05122
Biological Process	GO:0045893	positive regulation of transcription, DNA-templated	38	2	3.86	0.05175
Biological Process	GO:0009066	aspartate family amino acid metabolic process	21	1	2.13	0.05177
Biological Process	GO:0042221	response to chemical	140	11	14.23	0.05208
Biological Process	GO:0010501	RNA secondary structure unwinding	24	1	2.44	0.0522
Biological Process	GO:0070646	protein modification by small protein removal	79	16	8.03	0.05249
Biological Process	GO:0002181	cytoplasmic translation	28	0	2.85	0.05294
Biological Process	GO:0008283	cell proliferation	26	4	2.64	0.05305
Biological Process	GO:0007424	open tracheal system development	6	0	0.61	0.05308
Biological Process	GO:0044724	single-organism carbohydrate catabolic process	35	12	3.56	0.05348
Biological Process	GO:0006285	base-excision repair, AP site formation	2	1	0.2	0.05436
Biological Process	GO:0048608	reproductive structure development	8	1	0.81	0.05443
Biological Process	GO:0061458	reproductive system development	8	1	0.81	0.05443
Biological Process	GO:0030837	negative regulation of actin filament polymerization	10	0	1.02	0.05462
Biological Process	GO:0008360	regulation of cell shape	12	1	1.22	0.05486
Biological Process	GO:0007129	synapsis	2	1	0.2	0.05487
Biological Process	GO:0009196	pyrimidine deoxyribonucleoside diphosphate metabolic process	2	1	0.2	0.0549
Biological Process	GO:0009197	pyrimidine deoxyribonucleoside diphosphate biosynthetic process	2	1	0.2	0.0549
Biological Process	GO:0009189	deoxyribonucleoside diphosphate biosynthetic process	2	1	0.2	0.0549
Biological Process	GO:0009138	pyrimidine nucleoside diphosphate metabolic process	2	1	0.2	0.0549
Biological Process	GO:0009139	pyrimidine nucleoside diphosphate biosynthetic process	2	1	0.2	0.0549
Biological Process	GO:0031572	G2 DNA damage checkpoint	3	1	0.3	0.05568
Biological Process	GO:0007095	mitotic G2 DNA damage checkpoint	3	1	0.3	0.05568
Biological Process	GO:0055088	lipid homeostasis	11	0	1.12	0.05605
Biological Process	GO:0071478	cellular response to radiation	7	1	0.71	0.05642
Biological Process	GO:0071214	cellular response to abiotic stimulus	7	1	0.71	0.05642
Biological Process	GO:0016572	histone phosphorylation	4	0	0.41	0.05647
Biological Process	GO:0070286	axonemal dynein complex assembly	5	1	0.51	0.05671
Biological Process	GO:0001578	microtubule bundle formation	2	1	0.2	0.05736
Biological Process	GO:0033013	tetrapyrrole metabolic process	14	3	1.42	0.05757
Biological Process	GO:0048584	positive regulation of response to stimulus	21	4	2.13	0.05792
Biological Process	GO:0048585	negative regulation of response to stimulus	33	7	3.35	0.05889
Biological Process	GO:0010648	negative regulation of cell communication	33	7	3.35	0.05889
Biological Process	GO:0009968	negative regulation of signal transduction	33	7	3.35	0.05889
Biological Process	GO:0023057	negative regulation of signaling	33	7	3.35	0.05889
Biological Process	GO:0009306	protein secretion	7	1	0.71	0.05901
Biological Process	GO:0080135	regulation of cellular response to stress	11	3	1.12	0.05903
Biological Process	GO:0043171	peptide catabolic process	6	3	0.61	0.05904
Biological Process	GO:0006423	cysteinyl-tRNA aminoacylation	2	1	0.2	0.05913
Biological Process	GO:0019919	peptidyl-arginine methylation, to asymmetrical-dimethyl arginine	2	0	0.2	0.0592
Biological Process	GO:0000045	autophagosome assembly	13	2	1.32	0.05922
Biological Process	GO:0046185	aldehyde catabolic process	8	2	0.81	0.0602
Biological Process	GO:0009069	serine family amino acid metabolic process	18	1	1.83	0.061
Biological Process	GO:0030514	negative regulation of BMP signaling pathway	2	0	0.2	0.06142
Biological Process	GO:0016050	vesicle organization	35	4	3.56	0.06171
Biological Process	GO:0008643	carbohydrate transport	14	2	1.42	0.06176
Biological Process	GO:0006869	lipid transport	34	6	3.45	0.062
Biological Process	GO:0009060	aerobic respiration	34	5	3.45	0.06283
Biological Process	GO:0000245	spliceosomal complex assembly	13	2	1.32	0.06293
Biological Process	GO:0048522	positive regulation of cellular process	128	15	13.01	0.0631
Biological Process	GO:0000462	maturation of SSU-rRNA from tricistronic rRNA transcript (SSU-rRNA, 5.8S rRNA, LSU-rRNA)	22	0	2.24	0.06345
Biological Process	GO:0045786	negative regulation of cell cycle	24	2	2.44	0.06414
Biological Process	GO:0031331	positive regulation of cellular catabolic process	12	4	1.22	0.06414
Biological Process	GO:0040007	growth	27	2	2.74	0.06418
Biological Process	GO:0051649	establishment of localization in cell	410	45	41.66	0.06427
Biological Process	GO:0072659	protein localization to plasma membrane	2	0	0.2	0.06466
Biological Process	GO:0000387	spliceosomal snRNP assembly	14	1	1.42	0.06481
Biological Process	GO:0036260	RNA capping	8	0	0.81	0.06486
Biological Process	GO:0009452	7-methylguanosine RNA capping	8	0	0.81	0.06486
Biological Process	GO:0031167	rRNA methylation	8	0	0.81	0.06496
Biological Process	GO:0051259	protein oligomerization	49	8	4.98	0.06584
Biological Process	GO:0007205	protein kinase C-activating G-protein coupled receptor signaling pathway	14	1	1.42	0.06611
Biological Process	GO:0009124	nucleoside monophosphate biosynthetic process	43	0	4.37	0.06652
Biological Process	GO:0051694	pointed-end actin filament capping	2	0	0.2	0.06666
Biological Process	GO:0044801	single-organism membrane fusion	26	3	2.64	0.06699
Biological Process	GO:0010810	regulation of cell-substrate adhesion	2	0	0.2	0.06733
Biological Process	GO:1900024	regulation of substrate adhesion-dependent cell spreading	2	0	0.2	0.06733
Biological Process	GO:0034446	substrate adhesion-dependent cell spreading	2	0	0.2	0.06733
Biological Process	GO:0030155	regulation of cell adhesion	2	0	0.2	0.06733
Biological Process	GO:0045927	positive regulation of growth	4	1	0.41	0.0674
Biological Process	GO:0000027	ribosomal large subunit assembly	20	0	2.03	0.06776
Biological Process	GO:0006740	NADPH regeneration	12	2	1.22	0.06779
Biological Process	GO:0048646	anatomical structure formation involved in morphogenesis	17	4	1.73	0.06793
Biological Process	GO:0030522	intracellular receptor signaling pathway	17	1	1.73	0.06842
Biological Process	GO:0048869	cellular developmental process	137	17	13.92	0.06887
Biological Process	GO:0015698	inorganic anion transport	45	3	4.57	0.06905
Biological Process	GO:0046496	nicotinamide nucleotide metabolic process	27	2	2.74	0.06911
Biological Process	GO:0019362	pyridine nucleotide metabolic process	27	2	2.74	0.06911
Biological Process	GO:1901699	cellular response to nitrogen compound	7	0	0.71	0.06941
Biological Process	GO:0006479	protein methylation	44	7	4.47	0.06965
Biological Process	GO:0008213	protein alkylation	44	7	4.47	0.06965
Biological Process	GO:0010769	regulation of cell morphogenesis involved in differentiation	4	0	0.41	0.0697
Biological Process	GO:0000097	sulfur amino acid biosynthetic process	16	1	1.63	0.06973
Biological Process	GO:0009067	aspartate family amino acid biosynthetic process	16	1	1.63	0.06973
Biological Process	GO:0060284	regulation of cell development	11	0	1.12	0.06989
Biological Process	GO:0035303	regulation of dephosphorylation	8	4	0.81	0.07026
Biological Process	GO:0046578	regulation of Ras protein signal transduction	57	12	5.79	0.07034
Biological Process	GO:0048278	vesicle docking	18	2	1.83	0.07156
Biological Process	GO:0043550	regulation of lipid kinase activity	3	0	0.3	0.0718
Biological Process	GO:0006448	regulation of translational elongation	18	1	1.83	0.0719
Biological Process	GO:0010171	body morphogenesis	5	0	0.51	0.07194
Biological Process	GO:0006298	mismatch repair	14	2	1.42	0.07219
Biological Process	GO:0018393	internal peptidyl-lysine acetylation	28	4	2.85	0.0723
Biological Process	GO:0018394	peptidyl-lysine acetylation	28	4	2.85	0.0723
Biological Process	GO:0051276	chromosome organization	670	35	68.08	0.0725
Biological Process	GO:0051494	negative regulation of cytoskeleton organization	13	1	1.32	0.07253
Biological Process	GO:0006836	neurotransmitter transport	68	5	6.91	0.07276
Biological Process	GO:0033539	fatty acid beta-oxidation using acyl-CoA dehydrogenase	10	0	1.02	0.07286
Biological Process	GO:0030835	negative regulation of actin filament depolymerization	9	0	0.91	0.07307
Biological Process	GO:0051693	actin filament capping	9	0	0.91	0.07307
Biological Process	GO:0043242	negative regulation of protein complex disassembly	9	0	0.91	0.07307
Biological Process	GO:1901880	negative regulation of protein depolymerization	9	0	0.91	0.07307
Biological Process	GO:0030488	tRNA methylation	12	0	1.22	0.0732
Biological Process	GO:0006383	transcription from RNA polymerase III promoter	17	1	1.73	0.0737
Biological Process	GO:0008015	blood circulation	6	3	0.61	0.07386
Biological Process	GO:0007179	transforming growth factor beta receptor signaling pathway	13	2	1.32	0.07411
Biological Process	GO:0009607	response to biotic stimulus	29	1	2.95	0.07485
Biological Process	GO:0097033	mitochondrial respiratory chain complex III biogenesis	4	0	0.41	0.07558
Biological Process	GO:0017062	respiratory chain complex III assembly	4	0	0.41	0.07558
Biological Process	GO:0034551	mitochondrial respiratory chain complex III assembly	4	0	0.41	0.07558
Biological Process	GO:0051187	cofactor catabolic process	2	1	0.2	0.07569
Biological Process	GO:0043687	post-translational protein modification	6	2	0.61	0.07588
Biological Process	GO:0018410	C-terminal protein amino acid modification	6	2	0.61	0.07588
Biological Process	GO:0010646	regulation of cell communication	140	25	14.23	0.07626
Biological Process	GO:0019243	methylglyoxal catabolic process to D-lactate via S-lactoyl-glutathione	3	1	0.3	0.07673
Biological Process	GO:0051596	methylglyoxal catabolic process	3	1	0.3	0.07673
Biological Process	GO:0006089	lactate metabolic process	3	1	0.3	0.07673
Biological Process	GO:0009438	methylglyoxal metabolic process	3	1	0.3	0.07673
Biological Process	GO:0016265	obsolete death	115	10	11.69	0.07682
Biological Process	GO:0008219	cell death	115	10	11.69	0.07682
Biological Process	GO:0072657	protein localization to membrane	28	3	2.85	0.07732
Biological Process	GO:0045137	development of primary sexual characteristics	7	1	0.71	0.07833
Biological Process	GO:0008406	gonad development	7	1	0.71	0.07833
Biological Process	GO:0031324	negative regulation of cellular metabolic process	77	6	7.82	0.07853
Biological Process	GO:0042147	retrograde transport, endosome to Golgi	12	0	1.22	0.07864
Biological Process	GO:0006004	fucose metabolic process	6	3	0.61	0.07879
Biological Process	GO:0007163	establishment or maintenance of cell polarity	18	2	1.83	0.07936
Biological Process	GO:0043632	modification-dependent macromolecule catabolic process	166	36	16.87	0.07941
Biological Process	GO:0070509	calcium ion import	5	0	0.51	0.07952
Biological Process	GO:0044242	cellular lipid catabolic process	22	0	2.24	0.07957
Biological Process	GO:0007131	reciprocal meiotic recombination	10	1	1.02	0.08048
Biological Process	GO:0035825	reciprocal DNA recombination	10	1	1.02	0.08048
Biological Process	GO:0048736	appendage development	8	1	0.81	0.08052
Biological Process	GO:0048737	imaginal disc-derived appendage development	8	1	0.81	0.08052
Biological Process	GO:0019722	calcium-mediated signaling	2	1	0.2	0.08069
Biological Process	GO:0071806	protein transmembrane transport	21	0	2.13	0.08091
Biological Process	GO:0017156	calcium ion regulated exocytosis	9	0	0.91	0.08171
Biological Process	GO:0046916	cellular transition metal ion homeostasis	17	5	1.73	0.08174
Biological Process	GO:0060070	canonical Wnt signaling pathway	11	2	1.12	0.08178
Biological Process	GO:0044767	single-organism developmental process	289	26	29.37	0.08185
Biological Process	GO:0042180	cellular ketone metabolic process	11	3	1.12	0.08217
Biological Process	GO:0009889	regulation of biosynthetic process	756	54	76.82	0.08234
Biological Process	GO:0048563	post-embryonic animal organ morphogenesis	11	1	1.12	0.08247
Biological Process	GO:0007560	imaginal disc morphogenesis	11	1	1.12	0.08247
Biological Process	GO:0006906	vesicle fusion	24	2	2.44	0.0825
Biological Process	GO:0044088	regulation of vacuole organization	2	0	0.2	0.08315
Biological Process	GO:0046477	glycosylceramide catabolic process	2	0	0.2	0.08362
Biological Process	GO:0006677	glycosylceramide metabolic process	2	0	0.2	0.08362
Biological Process	GO:1902475	L-alpha-amino acid transmembrane transport	3	2	0.3	0.08383
Biological Process	GO:0006475	internal protein amino acid acetylation	31	4	3.15	0.08396
Biological Process	GO:0006167	AMP biosynthetic process	3	0	0.3	0.08509
Biological Process	GO:0003013	circulatory system process	7	3	0.71	0.08529
Biological Process	GO:0006464	cellular protein modification process	2713	330	275.68	0.0853
Biological Process	GO:0036211	protein modification process	2713	330	275.68	0.0853
Biological Process	GO:0017182	peptidyl-diphthamide metabolic process	4	0	0.41	0.08549
Biological Process	GO:0017183	peptidyl-diphthamide biosynthetic process from peptidyl-histidine	4	0	0.41	0.08549
Biological Process	GO:0018202	peptidyl-histidine modification	4	0	0.41	0.08549
Biological Process	GO:0009967	positive regulation of signal transduction	18	4	1.83	0.0855
Biological Process	GO:0016180	snRNA processing	17	0	1.73	0.08562
Biological Process	GO:0044273	sulfur compound catabolic process	3	0	0.3	0.08562
Biological Process	GO:0000098	sulfur amino acid catabolic process	3	0	0.3	0.08562
Biological Process	GO:0050684	regulation of mRNA processing	6	1	0.61	0.08668
Biological Process	GO:1903311	regulation of mRNA metabolic process	6	1	0.61	0.08668
Biological Process	GO:0010604	positive regulation of macromolecule metabolic process	86	8	8.74	0.08693
Biological Process	GO:0015980	energy derivation by oxidation of organic compounds	61	9	6.2	0.08715
Biological Process	GO:0009798	axis specification	5	1	0.51	0.0873
Biological Process	GO:0006515	misfolded or incompletely synthesized protein catabolic process	6	0	0.61	0.08744
Biological Process	GO:0010948	negative regulation of cell cycle process	27	6	2.74	0.08757
Biological Process	GO:0030258	lipid modification	39	4	3.96	0.08788
Biological Process	GO:0006935	chemotaxis	14	2	1.42	0.08815
Biological Process	GO:0042330	taxis	14	2	1.42	0.08815
Biological Process	GO:0006434	seryl-tRNA aminoacylation	3	0	0.3	0.08858
Biological Process	GO:0034440	lipid oxidation	15	0	1.52	0.08866
Biological Process	GO:0019395	fatty acid oxidation	15	0	1.52	0.08866
Biological Process	GO:0043269	regulation of ion transport	47	9	4.78	0.08885
Biological Process	GO:0097466	ubiquitin-dependent glycoprotein ERAD pathway	3	0	0.3	0.08913
Biological Process	GO:1901701	cellular response to oxygen-containing compound	14	0	1.42	0.08933
Biological Process	GO:0002097	tRNA wobble base modification	10	0	1.02	0.08933
Biological Process	GO:0002098	tRNA wobble uridine modification	10	0	1.02	0.08933
Biological Process	GO:0042127	regulation of cell proliferation	22	4	2.24	0.0897
Biological Process	GO:0007212	dopamine receptor signaling pathway	7	2	0.71	0.09076
Biological Process	GO:0072330	monocarboxylic acid biosynthetic process	22	6	2.24	0.09089
Biological Process	GO:0006633	fatty acid biosynthetic process	22	6	2.24	0.09089
Biological Process	GO:0032006	regulation of TOR signaling	5	0	0.51	0.09098
Biological Process	GO:0040001	establishment of mitotic spindle localization	6	0	0.61	0.091
Biological Process	GO:0008285	negative regulation of cell proliferation	14	3	1.42	0.09112
Biological Process	GO:0009725	response to hormone	59	2	6	0.09116
Biological Process	GO:0032870	cellular response to hormone stimulus	59	2	6	0.09116
Biological Process	GO:0009396	folic acid-containing compound biosynthetic process	9	0	0.91	0.09138
Biological Process	GO:0009886	post-embryonic animal morphogenesis	15	2	1.52	0.0915
Biological Process	GO:0007552	metamorphosis	15	2	1.52	0.0915
Biological Process	GO:0048707	instar larval or pupal morphogenesis	15	2	1.52	0.0915
Biological Process	GO:0002165	instar larval or pupal development	15	2	1.52	0.0915
Biological Process	GO:0006650	glycerophospholipid metabolic process	58	9	5.89	0.09163
Biological Process	GO:0033043	regulation of organelle organization	88	11	8.94	0.09176
Biological Process	GO:0000467	exonucleolytic trimming to generate mature 3'-end of 5.8S rRNA from tricistronic rRNA transcript (SSU-rRNA, 5.8S rRNA, LSU-rRNA)	7	0	0.71	0.09178
Biological Process	GO:0000459	exonucleolytic trimming involved in rRNA processing	7	0	0.71	0.09178
Biological Process	GO:0010954	positive regulation of protein processing	15	3	1.52	0.09201
Biological Process	GO:0045732	positive regulation of protein catabolic process	15	3	1.52	0.09201
Biological Process	GO:1903052	positive regulation of proteolysis involved in cellular protein catabolic process	15	3	1.52	0.09201
Biological Process	GO:0045862	positive regulation of proteolysis	15	3	1.52	0.09201
Biological Process	GO:1903319	positive regulation of protein maturation	15	3	1.52	0.09201
Biological Process	GO:1901800	positive regulation of proteasomal protein catabolic process	15	3	1.52	0.09201
Biological Process	GO:0033108	mitochondrial respiratory chain complex assembly	9	0	0.91	0.09307
Biological Process	GO:0045165	cell fate commitment	18	3	1.83	0.09316
Biological Process	GO:0033036	macromolecule localization	795	114	80.78	0.09321
Biological Process	GO:0046365	monosaccharide catabolic process	13	3	1.32	0.09334
Biological Process	GO:0019320	hexose catabolic process	13	3	1.32	0.09334
Biological Process	GO:0006778	porphyrin-containing compound metabolic process	10	2	1.02	0.09342
Biological Process	GO:0071426	ribonucleoprotein complex export from nucleus	11	0	1.12	0.09379
Biological Process	GO:0071166	ribonucleoprotein complex localization	11	0	1.12	0.09379
Biological Process	GO:0006643	membrane lipid metabolic process	40	4	4.06	0.09397
Biological Process	GO:0048666	neuron development	26	2	2.64	0.094
Biological Process	GO:0006635	fatty acid beta-oxidation	14	0	1.42	0.09418
Biological Process	GO:0098534	centriole assembly	8	3	0.81	0.09432
Biological Process	GO:0007099	centriole replication	8	3	0.81	0.09432
Biological Process	GO:0060438	trachea development	2	0	0.2	0.09433
Biological Process	GO:0060439	trachea morphogenesis	2	0	0.2	0.09433
Biological Process	GO:0006534	cysteine metabolic process	5	1	0.51	0.09448
Biological Process	GO:0046605	regulation of centrosome cycle	3	2	0.3	0.09463
Biological Process	GO:0048017	inositol lipid-mediated signaling	8	1	0.81	0.09477
Biological Process	GO:0023014	signal transduction by protein phosphorylation	45	8	4.57	0.09502
Biological Process	GO:0044282	small molecule catabolic process	54	3	5.49	0.09526
Biological Process	GO:0006450	regulation of translational fidelity	16	1	1.63	0.09637
Biological Process	GO:0007033	vacuole organization	24	2	2.44	0.09649
Biological Process	GO:0046034	ATP metabolic process	47	2	4.78	0.09656
Biological Process	GO:0022900	electron transport chain	33	2	3.35	0.09669
Biological Process	GO:0016054	organic acid catabolic process	46	2	4.67	0.09681
Biological Process	GO:0046395	carboxylic acid catabolic process	46	2	4.67	0.09681
Biological Process	GO:0042819	vitamin B6 biosynthetic process	3	2	0.3	0.09701
Biological Process	GO:0001667	ameboidal-type cell migration	5	0	0.51	0.09718
Biological Process	GO:0090130	tissue migration	5	0	0.51	0.09718
Biological Process	GO:0043161	proteasome-mediated ubiquitin-dependent protein catabolic process	66	11	6.71	0.09732
Biological Process	GO:0010498	proteasomal protein catabolic process	66	11	6.71	0.09732
Biological Process	GO:0060828	regulation of canonical Wnt signaling pathway	5	2	0.51	0.09733
Biological Process	GO:0070084	protein initiator methionine removal	3	0	0.3	0.09765
Biological Process	GO:0043280	positive regulation of cysteine-type endopeptidase activity involved in apoptotic process	5	0	0.51	0.09771
Biological Process	GO:0006487	protein N-linked glycosylation	21	2	2.13	0.09773
Biological Process	GO:0060249	anatomical structure homeostasis	336	9	34.14	0.09815
Biological Process	GO:0071025	RNA surveillance	16	0	1.63	0.09895
Biological Process	GO:0060429	epithelium development	17	0	1.73	0.09973
Biological Process	GO:0018205	peptidyl-lysine modification	35	5	3.56	0.09979
Biological Process	GO:0065002	intracellular protein transmembrane transport	20	0	2.03	0.10004
Biological Process	GO:0033619	membrane protein proteolysis	2	1	0.2	0.10023
Biological Process	GO:0007220	Notch receptor processing	2	0	0.2	0.10023
Biological Process	GO:0006509	membrane protein ectodomain proteolysis	2	1	0.2	0.10023
Biological Process	GO:0044773	mitotic DNA damage checkpoint	6	1	0.61	0.10043
Biological Process	GO:0032543	mitochondrial translation	14	1	1.42	0.10131
Biological Process	GO:1901652	response to peptide	6	0	0.61	0.10163
Biological Process	GO:0071417	cellular response to organonitrogen compound	6	0	0.61	0.10163
Biological Process	GO:0006352	DNA-templated transcription, initiation	84	0	8.54	0.10163
Biological Process	GO:0046654	tetrahydrofolate biosynthetic process	2	0	0.2	0.10171
Biological Process	GO:0045727	positive regulation of translation	7	0	0.71	0.10179
Biological Process	GO:0010508	positive regulation of autophagy	2	1	0.2	0.10236
Biological Process	GO:1901698	response to nitrogen compound	10	0	1.02	0.10382
Biological Process	GO:0043412	macromolecule modification	2792	336	283.71	0.10408
Biological Process	GO:0045333	cellular respiration	53	5	5.39	0.10418
Biological Process	GO:0034454	microtubule anchoring at centrosome	3	1	0.3	0.10449
Biological Process	GO:0072393	microtubule anchoring at microtubule organizing center	3	1	0.3	0.10449
Biological Process	GO:0006098	pentose-phosphate shunt	11	2	1.12	0.10556
Biological Process	GO:0006007	glucose catabolic process	11	2	1.12	0.10556
Biological Process	GO:0009791	post-embryonic development	41	2	4.17	0.10569
Biological Process	GO:0016926	protein desumoylation	3	0	0.3	0.1058
Biological Process	GO:0048511	rhythmic process	3	2	0.3	0.10586
Biological Process	GO:0042752	regulation of circadian rhythm	3	2	0.3	0.10586
Biological Process	GO:0007623	circadian rhythm	3	2	0.3	0.10586
Biological Process	GO:0042126	nitrate metabolic process	2	1	0.2	0.1059
Biological Process	GO:0042128	nitrate assimilation	2	1	0.2	0.1059
Biological Process	GO:2001057	reactive nitrogen species metabolic process	2	1	0.2	0.1059
Biological Process	GO:0006739	NADP metabolic process	16	2	1.63	0.10627
Biological Process	GO:0007423	sensory organ development	17	1	1.73	0.10631
Biological Process	GO:0006888	ER to Golgi vesicle-mediated transport	23	2	2.34	0.10638
Biological Process	GO:0000226	microtubule cytoskeleton organization	91	14	9.25	0.10678
Biological Process	GO:0048468	cell development	53	3	5.39	0.10699
Biological Process	GO:0042537	benzene-containing compound metabolic process	3	0	0.3	0.1075
Biological Process	GO:0046218	indolalkylamine catabolic process	3	0	0.3	0.1075
Biological Process	GO:0009310	amine catabolic process	3	0	0.3	0.1075
Biological Process	GO:0006568	tryptophan metabolic process	3	0	0.3	0.1075
Biological Process	GO:0006569	tryptophan catabolic process	3	0	0.3	0.1075
Biological Process	GO:0006586	indolalkylamine metabolic process	3	0	0.3	0.1075
Biological Process	GO:0042436	indole-containing compound catabolic process	3	0	0.3	0.1075
Biological Process	GO:0042402	cellular biogenic amine catabolic process	3	0	0.3	0.1075
Biological Process	GO:0007447	imaginal disc pattern formation	3	1	0.3	0.10769
Biological Process	GO:0071900	regulation of protein serine/threonine kinase activity	20	4	2.03	0.10787
Biological Process	GO:0006333	chromatin assembly or disassembly	67	1	6.81	0.10788
Biological Process	GO:0017158	regulation of calcium ion-dependent exocytosis	8	0	0.81	0.10795
Biological Process	GO:2000370	positive regulation of clathrin-dependent endocytosis	2	0	0.2	0.10812
Biological Process	GO:0048260	positive regulation of receptor-mediated endocytosis	2	0	0.2	0.10812
Biological Process	GO:0030031	cell projection assembly	6	3	0.61	0.10869
Biological Process	GO:0046037	GMP metabolic process	6	1	0.61	0.10869
Biological Process	GO:1901575	organic substance catabolic process	630	104	64.02	0.10972
Biological Process	GO:0006403	RNA localization	31	6	3.15	0.10985
Biological Process	GO:0060627	regulation of vesicle-mediated transport	32	2	3.25	0.11024
Biological Process	GO:0016197	endosomal transport	37	0	3.76	0.11073
Biological Process	GO:0030433	ubiquitin-dependent ERAD pathway	22	2	2.24	0.11081
Biological Process	GO:0007169	transmembrane receptor protein tyrosine kinase signaling pathway	18	2	1.83	0.11155
Biological Process	GO:0001731	formation of translation preinitiation complex	16	0	1.63	0.11155
Biological Process	GO:0042219	cellular modified amino acid catabolic process	2	0	0.2	0.1117
Biological Process	GO:0031334	positive regulation of protein complex assembly	17	1	1.73	0.11229
Biological Process	GO:0006879	cellular iron ion homeostasis	14	5	1.42	0.11321
Biological Process	GO:0006406	mRNA export from nucleus	9	2	0.91	0.11334
Biological Process	GO:0030029	actin filament-based process	85	7	8.64	0.11348
Biological Process	GO:0045944	positive regulation of transcription from RNA polymerase II promoter	30	2	3.05	0.11384
Biological Process	GO:0048515	spermatid differentiation	6	1	0.61	0.11385
Biological Process	GO:0006407	rRNA export from nucleus	4	0	0.41	0.11386
Biological Process	GO:0051029	rRNA transport	4	0	0.41	0.11386
Biological Process	GO:0000447	endonucleolytic cleavage in ITS1 to separate SSU-rRNA from 5.8S rRNA and LSU-rRNA from tricistronic rRNA transcript (SSU-rRNA, 5.8S rRNA, LSU-rRNA)	4	0	0.41	0.11386
Biological Process	GO:0006979	response to oxidative stress	35	5	3.56	0.11404
Biological Process	GO:0071027	nuclear RNA surveillance	15	0	1.52	0.11436
Biological Process	GO:0005996	monosaccharide metabolic process	69	9	7.01	0.11437
Biological Process	GO:0034613	cellular protein localization	623	88	63.31	0.11466
Biological Process	GO:0036159	inner dynein arm assembly	2	0	0.2	0.11478
Biological Process	GO:0060285	cilium-dependent cell motility	2	1	0.2	0.11478
Biological Process	GO:0006555	methionine metabolic process	13	0	1.32	0.11495
Biological Process	GO:0090502	RNA phosphodiester bond hydrolysis, endonucleolytic	30	0	3.05	0.11511
Biological Process	GO:0009133	nucleoside diphosphate biosynthetic process	4	1	0.41	0.11544
Biological Process	GO:0051651	maintenance of location in cell	409	65	41.56	0.11596
Biological Process	GO:0032507	maintenance of protein location in cell	409	65	41.56	0.11596
Biological Process	GO:0045185	maintenance of protein location	409	65	41.56	0.11596
Biological Process	GO:0008655	pyrimidine-containing compound salvage	5	0	0.51	0.11612
Biological Process	GO:0032262	pyrimidine nucleotide salvage	5	0	0.51	0.11612
Biological Process	GO:0043097	pyrimidine nucleoside salvage	5	0	0.51	0.11612
Biological Process	GO:0010138	pyrimidine ribonucleotide salvage	5	0	0.51	0.11612
Biological Process	GO:0006498	N-terminal protein lipidation	2	0	0.2	0.11615
Biological Process	GO:0006499	N-terminal protein myristoylation	2	0	0.2	0.11615
Biological Process	GO:0018377	protein myristoylation	2	0	0.2	0.11615
Biological Process	GO:0022411	cellular component disassembly	24	2	2.44	0.11652
Biological Process	GO:0090387	phagolysosome assembly involved in apoptotic cell clearance	4	0	0.41	0.11669
Biological Process	GO:0071029	nuclear ncRNA surveillance	9	0	0.91	0.11701
Biological Process	GO:0071046	nuclear polyadenylation-dependent ncRNA catabolic process	9	0	0.91	0.11701
Biological Process	GO:0043634	polyadenylation-dependent ncRNA catabolic process	9	0	0.91	0.11701
Biological Process	GO:0002184	cytoplasmic translational termination	2	0	0.2	0.1172
Biological Process	GO:0044702	single organism reproductive process	39	4	3.96	0.11776
Biological Process	GO:0031647	regulation of protein stability	5	0	0.51	0.11796
Biological Process	GO:0030212	hyaluronan metabolic process	8	0	0.81	0.11808
Biological Process	GO:0032386	regulation of intracellular transport	3	2	0.3	0.11811
Biological Process	GO:0032388	positive regulation of intracellular transport	3	2	0.3	0.11811
Biological Process	GO:0010033	response to organic substance	103	8	10.47	0.11818
Biological Process	GO:0080134	regulation of response to stress	14	3	1.42	0.11889
Biological Process	GO:0007268	chemical synaptic transmission	42	4	4.27	0.119
Biological Process	GO:0044712	single-organism catabolic process	374	53	38	0.11942
Biological Process	GO:0018149	peptide cross-linking	303	48	30.79	0.11991
Biological Process	GO:0008104	protein localization	728	101	73.98	0.1201
Biological Process	GO:0007006	mitochondrial membrane organization	6	0	0.61	0.12037
Biological Process	GO:0009262	deoxyribonucleotide metabolic process	13	1	1.32	0.12041
Biological Process	GO:0051653	spindle localization	8	1	0.81	0.12061
Biological Process	GO:0051293	establishment of spindle localization	8	1	0.81	0.12061
Biological Process	GO:0006955	immune response	15	0	1.52	0.12075
Biological Process	GO:2000736	regulation of stem cell differentiation	2	0	0.2	0.12079
Biological Process	GO:0032200	telomere organization	332	8	33.74	0.1213
Biological Process	GO:0000723	telomere maintenance	332	8	33.74	0.1213
Biological Process	GO:0016072	rRNA metabolic process	99	3	10.06	0.12147
Biological Process	GO:0034762	regulation of transmembrane transport	44	7	4.47	0.12191
Biological Process	GO:0034765	regulation of ion transmembrane transport	44	7	4.47	0.12191
Biological Process	GO:0017038	protein import	45	4	4.57	0.12206
Biological Process	GO:0009311	oligosaccharide metabolic process	16	1	1.63	0.12259
Biological Process	GO:0009065	glutamine family amino acid catabolic process	4	0	0.41	0.12286
Biological Process	GO:0015748	organophosphate ester transport	11	2	1.12	0.1229
Biological Process	GO:0044743	protein transmembrane import into intracellular organelle	19	0	1.93	0.12345
Biological Process	GO:0010446	response to alkaline pH	2	0	0.2	0.12359
Biological Process	GO:0009268	response to pH	2	0	0.2	0.12359
Biological Process	GO:0007635	chemosensory behavior	2	0	0.2	0.12359
Biological Process	GO:0031175	neuron projection development	21	2	2.13	0.1236
Biological Process	GO:0006282	regulation of DNA repair	2	0	0.2	0.12417
Biological Process	GO:0010562	positive regulation of phosphorus metabolic process	20	6	2.03	0.12439
Biological Process	GO:0045937	positive regulation of phosphate metabolic process	20	6	2.03	0.12439
Biological Process	GO:0008340	determination of adult lifespan	10	1	1.02	0.12481
Biological Process	GO:0010259	multicellular organism aging	10	1	1.02	0.12481
Biological Process	GO:0010248	establishment or maintenance of transmembrane electrochemical gradient	2	1	0.2	0.12492
Biological Process	GO:0009056	catabolic process	720	115	73.16	0.12501
Biological Process	GO:0001845	phagolysosome assembly	5	0	0.51	0.12517
Biological Process	GO:0016571	histone methylation	23	2	2.34	0.12526
Biological Process	GO:0006913	nucleocytoplasmic transport	46	7	4.67	0.12563
Biological Process	GO:0044248	cellular catabolic process	628	97	63.81	0.12613
Biological Process	GO:1901991	negative regulation of mitotic cell cycle phase transition	24	4	2.44	0.12624
Biological Process	GO:1901988	negative regulation of cell cycle phase transition	24	4	2.44	0.12624
Biological Process	GO:0090092	regulation of transmembrane receptor protein serine/threonine kinase signaling pathway	8	1	0.81	0.12649
Biological Process	GO:0048732	gland development	8	1	0.81	0.12649
Biological Process	GO:0051641	cellular localization	843	113	85.66	0.12687
Biological Process	GO:0090263	positive regulation of canonical Wnt signaling pathway	2	1	0.2	0.12691
Biological Process	GO:0006474	N-terminal protein amino acid acetylation	7	0	0.71	0.12738
Biological Process	GO:0030838	positive regulation of actin filament polymerization	16	1	1.63	0.12772
Biological Process	GO:0045010	actin nucleation	16	1	1.63	0.12772
Biological Process	GO:0032273	positive regulation of protein polymerization	16	1	1.63	0.12772
Biological Process	GO:0061136	regulation of proteasomal protein catabolic process	16	3	1.63	0.1293
Biological Process	GO:0048731	system development	130	11	13.21	0.1295
Biological Process	GO:0010623	programmed cell death involved in cell development	8	1	0.81	0.12972
Biological Process	GO:2000116	regulation of cysteine-type endopeptidase activity	8	0	0.81	0.12972
Biological Process	GO:0016271	obsolete tissue death	8	1	0.81	0.12972
Biological Process	GO:0007559	obsolete histolysis	8	1	0.81	0.12972
Biological Process	GO:0044211	CTP salvage	2	0	0.2	0.12976
Biological Process	GO:0070727	cellular macromolecule localization	628	88	63.81	0.12984
Biological Process	GO:0019692	deoxyribose phosphate metabolic process	5	1	0.51	0.12984
Biological Process	GO:0046385	deoxyribose phosphate biosynthetic process	5	1	0.51	0.12984
Biological Process	GO:0009394	2'-deoxyribonucleotide metabolic process	5	1	0.51	0.12984
Biological Process	GO:0009265	2'-deoxyribonucleotide biosynthetic process	5	1	0.51	0.12984
Biological Process	GO:0009221	pyrimidine deoxyribonucleotide biosynthetic process	5	1	0.51	0.12984
Biological Process	GO:0009219	pyrimidine deoxyribonucleotide metabolic process	5	1	0.51	0.12984
Biological Process	GO:0043484	regulation of RNA splicing	5	1	0.51	0.13031
Biological Process	GO:0051016	barbed-end actin filament capping	7	0	0.71	0.13073
Biological Process	GO:0051248	negative regulation of protein metabolic process	23	4	2.34	0.13081
Biological Process	GO:0048729	tissue morphogenesis	15	0	1.52	0.13085
Biological Process	GO:0006760	folic acid-containing compound metabolic process	13	0	1.32	0.13188
Biological Process	GO:0045947	negative regulation of translational initiation	2	0	0.2	0.13193
Biological Process	GO:0006884	cell volume homeostasis	2	0	0.2	0.13199
Biological Process	GO:0040024	dauer larval development	3	0	0.3	0.1323
Biological Process	GO:0040018	positive regulation of multicellular organism growth	3	0	0.3	0.1323
Biological Process	GO:0006885	regulation of pH	11	1	1.12	0.13247
Biological Process	GO:0055067	monovalent inorganic cation homeostasis	11	1	1.12	0.13247
Biological Process	GO:0006750	glutathione biosynthetic process	20	2	2.03	0.13325
Biological Process	GO:2000146	negative regulation of cell motility	4	0	0.41	0.1336
Biological Process	GO:0040013	negative regulation of locomotion	4	0	0.41	0.1336
Biological Process	GO:0051271	negative regulation of cellular component movement	4	0	0.41	0.1336
Biological Process	GO:0048518	positive regulation of biological process	159	20	16.16	0.13404
Biological Process	GO:0042542	response to hydrogen peroxide	2	0	0.2	0.13462
Biological Process	GO:0070301	cellular response to hydrogen peroxide	2	0	0.2	0.13462
Biological Process	GO:1901700	response to oxygen-containing compound	19	0	1.93	0.13467
Biological Process	GO:0000478	endonucleolytic cleavage involved in rRNA processing	7	0	0.71	0.13483
Biological Process	GO:0000479	endonucleolytic cleavage of tricistronic rRNA transcript (SSU-rRNA, 5.8S rRNA, LSU-rRNA)	7	0	0.71	0.13483
Biological Process	GO:0044275	cellular carbohydrate catabolic process	6	3	0.61	0.1349
Biological Process	GO:0010959	regulation of metal ion transport	5	2	0.51	0.13552
Biological Process	GO:0009086	methionine biosynthetic process	12	0	1.22	0.13578
Biological Process	GO:1901070	guanosine-containing compound biosynthetic process	10	3	1.02	0.13595
Biological Process	GO:0006177	GMP biosynthetic process	4	0	0.41	0.13621
Biological Process	GO:0010921	regulation of phosphatase activity	6	3	0.61	0.13651
Biological Process	GO:0044247	cellular polysaccharide catabolic process	3	2	0.3	0.13735
Biological Process	GO:0000272	polysaccharide catabolic process	3	2	0.3	0.13735
Biological Process	GO:0009251	glucan catabolic process	3	2	0.3	0.13735
Biological Process	GO:0006921	cellular component disassembly involved in execution phase of apoptosis	1	1	0.1	0.13787
Biological Process	GO:0006309	apoptotic DNA fragmentation	1	1	0.1	0.13787
Biological Process	GO:0097194	execution phase of apoptosis	1	1	0.1	0.13787
Biological Process	GO:0030262	apoptotic nuclear changes	1	1	0.1	0.13787
Biological Process	GO:0000737	DNA catabolic process, endonucleolytic	1	1	0.1	0.13787
Biological Process	GO:0035383	thioester metabolic process	20	1	2.03	0.13795
Biological Process	GO:0006637	acyl-CoA metabolic process	20	1	2.03	0.13795
Biological Process	GO:0043408	regulation of MAPK cascade	19	4	1.93	0.13808
Biological Process	GO:0031401	positive regulation of protein modification process	19	4	1.93	0.13808
Biological Process	GO:0042327	positive regulation of phosphorylation	19	5	1.93	0.13808
Biological Process	GO:0046836	glycolipid transport	4	0	0.41	0.13842
Biological Process	GO:0043324	pigment metabolic process involved in developmental pigmentation	1	1	0.1	0.13893
Biological Process	GO:0043474	pigment metabolic process involved in pigmentation	1	1	0.1	0.13893
Biological Process	GO:0008055	ocellus pigment biosynthetic process	1	1	0.1	0.13893
Biological Process	GO:0048069	eye pigmentation	1	1	0.1	0.13893
Biological Process	GO:0046152	ommochrome metabolic process	1	1	0.1	0.13893
Biological Process	GO:0046158	ocellus pigment metabolic process	1	1	0.1	0.13893
Biological Process	GO:0006726	eye pigment biosynthetic process	1	1	0.1	0.13893
Biological Process	GO:0006727	ommochrome biosynthetic process	1	1	0.1	0.13893
Biological Process	GO:0006856	eye pigment precursor transport	1	1	0.1	0.13893
Biological Process	GO:0033060	ocellus pigmentation	1	1	0.1	0.13893
Biological Process	GO:0042441	eye pigment metabolic process	1	1	0.1	0.13893
Biological Process	GO:0015740	C4-dicarboxylate transport	1	1	0.1	0.13907
Biological Process	GO:0015810	aspartate transport	1	1	0.1	0.13907
Biological Process	GO:0015813	L-glutamate transport	1	1	0.1	0.13907
Biological Process	GO:0015800	acidic amino acid transport	1	1	0.1	0.13907
Biological Process	GO:0080009	mRNA methylation	2	0	0.2	0.13917
Biological Process	GO:0016556	mRNA modification	2	0	0.2	0.13917
Biological Process	GO:0007195	adenylate cyclase-inhibiting dopamine receptor signaling pathway	1	1	0.1	0.1392
Biological Process	GO:0007615	anesthesia-resistant memory	1	1	0.1	0.14036
Biological Process	GO:0035082	axoneme assembly	1	1	0.1	0.14054
Biological Process	GO:0060294	cilium movement involved in cell motility	1	1	0.1	0.14054
Biological Process	GO:0042773	ATP synthesis coupled electron transport	20	0	2.03	0.14074
Biological Process	GO:0008584	male gonad development	1	1	0.1	0.14095
Biological Process	GO:0018992	germ-line sex determination	1	1	0.1	0.14095
Biological Process	GO:0046546	development of primary male sexual characteristics	1	1	0.1	0.14095
Biological Process	GO:0030238	male sex determination	1	1	0.1	0.14095
Biological Process	GO:0007542	primary sex determination, germ-line	1	1	0.1	0.14095
Biological Process	GO:0007530	sex determination	1	1	0.1	0.14095
Biological Process	GO:0007538	primary sex determination	1	1	0.1	0.14095
Biological Process	GO:0019100	male germ-line sex determination	1	1	0.1	0.14095
Biological Process	GO:0006360	transcription from RNA polymerase I promoter	5	0	0.51	0.14118
Biological Process	GO:0071407	cellular response to organic cyclic compound	54	2	5.49	0.14142
Biological Process	GO:0045292	mRNA cis splicing, via spliceosome	5	2	0.51	0.14148
Biological Process	GO:0072329	monocarboxylic acid catabolic process	17	1	1.73	0.14156
Biological Process	GO:0046883	regulation of hormone secretion	7	0	0.71	0.14261
Biological Process	GO:0051235	maintenance of location	458	70	46.54	0.1428
Biological Process	GO:0032101	regulation of response to external stimulus	5	1	0.51	0.1431
Biological Process	GO:0046033	AMP metabolic process	5	0	0.51	0.14321
Biological Process	GO:0051691	cellular oligosaccharide metabolic process	3	0	0.3	0.14381
Biological Process	GO:0006490	oligosaccharide-lipid intermediate biosynthetic process	3	0	0.3	0.14381
Biological Process	GO:0030111	regulation of Wnt signaling pathway	9	2	0.91	0.14385
Biological Process	GO:0006102	isocitrate metabolic process	4	0	0.41	0.1442
Biological Process	GO:0051014	actin filament severing	4	1	0.41	0.14475
Biological Process	GO:0032269	negative regulation of cellular protein metabolic process	22	4	2.24	0.14484
Biological Process	GO:0055076	transition metal ion homeostasis	23	5	2.34	0.14497
Biological Process	GO:0040014	regulation of multicellular organism growth	4	0	0.41	0.14502
Biological Process	GO:0035264	multicellular organism growth	4	0	0.41	0.14502
Biological Process	GO:0022412	cellular process involved in reproduction in multicellular organism	23	2	2.34	0.14574
Biological Process	GO:0035172	hemocyte proliferation	2	0	0.2	0.14584
Biological Process	GO:0035206	regulation of hemocyte proliferation	2	0	0.2	0.14584
Biological Process	GO:0008354	germ cell migration	2	1	0.2	0.14584
Biological Process	GO:0006560	proline metabolic process	8	1	0.81	0.14679
Biological Process	GO:1902001	fatty acid transmembrane transport	1	1	0.1	0.14685
Biological Process	GO:0007176	regulation of epidermal growth factor-activated receptor activity	3	2	0.3	0.14685
Biological Process	GO:1903050	regulation of proteolysis involved in cellular protein catabolic process	17	3	1.73	0.14712
Biological Process	GO:1903362	regulation of cellular protein catabolic process	17	3	1.73	0.14712
Biological Process	GO:0000959	mitochondrial RNA metabolic process	3	0	0.3	0.14757
Biological Process	GO:0015942	formate metabolic process	1	1	0.1	0.14759
Biological Process	GO:0019557	histidine catabolic process to glutamate and formate	1	1	0.1	0.14759
Biological Process	GO:0048513	animal organ development	71	6	7.21	0.14765
Biological Process	GO:2000273	positive regulation of receptor activity	1	1	0.1	0.14862
Biological Process	GO:0010243	response to organonitrogen compound	9	0	0.91	0.14867
Biological Process	GO:0010564	regulation of cell cycle process	56	9	5.69	0.1487
Biological Process	GO:0007166	cell surface receptor signaling pathway	670	49	68.08	0.14874
Biological Process	GO:0000460	maturation of 5.8S rRNA	16	0	1.63	0.14949
Biological Process	GO:0008614	pyridoxine metabolic process	1	1	0.1	0.14961
Biological Process	GO:0008615	pyridoxine biosynthetic process	1	1	0.1	0.14961
Biological Process	GO:0046599	regulation of centriole replication	1	1	0.1	0.14965
Biological Process	GO:0046600	negative regulation of centriole replication	1	1	0.1	0.14965
Biological Process	GO:0046606	negative regulation of centrosome cycle	1	1	0.1	0.14965
Biological Process	GO:0071539	protein localization to centrosome	1	1	0.1	0.14979
Biological Process	GO:0044380	protein localization to cytoskeleton	1	1	0.1	0.14979
Biological Process	GO:0006531	aspartate metabolic process	3	1	0.3	0.14985
Biological Process	GO:0006532	aspartate biosynthetic process	3	1	0.3	0.14985
Biological Process	GO:0048598	embryonic morphogenesis	14	0	1.42	0.14987
Biological Process	GO:0097010	eukaryotic translation initiation factor 4F complex assembly	2	1	0.2	0.14987
Biological Process	GO:0032365	intracellular lipid transport	1	1	0.1	0.15027
Biological Process	GO:0032366	intracellular sterol transport	1	1	0.1	0.15027
Biological Process	GO:0032367	intracellular cholesterol transport	1	1	0.1	0.15027
Biological Process	GO:0032368	regulation of lipid transport	1	1	0.1	0.15027
Biological Process	GO:0032380	regulation of intracellular sterol transport	1	1	0.1	0.15027
Biological Process	GO:0032382	positive regulation of intracellular sterol transport	1	1	0.1	0.15027
Biological Process	GO:0032383	regulation of intracellular cholesterol transport	1	1	0.1	0.15027
Biological Process	GO:0032385	positive regulation of intracellular cholesterol transport	1	1	0.1	0.15027
Biological Process	GO:0032370	positive regulation of lipid transport	1	1	0.1	0.15027
Biological Process	GO:0032371	regulation of sterol transport	1	1	0.1	0.15027
Biological Process	GO:0032373	positive regulation of sterol transport	1	1	0.1	0.15027
Biological Process	GO:0032374	regulation of cholesterol transport	1	1	0.1	0.15027
Biological Process	GO:0032376	positive regulation of cholesterol transport	1	1	0.1	0.15027
Biological Process	GO:0032377	regulation of intracellular lipid transport	1	1	0.1	0.15027
Biological Process	GO:0032379	positive regulation of intracellular lipid transport	1	1	0.1	0.15027
Biological Process	GO:0090101	negative regulation of transmembrane receptor protein serine/threonine kinase signaling pathway	5	1	0.51	0.15047
Biological Process	GO:0042822	pyridoxal phosphate metabolic process	4	2	0.41	0.15053
Biological Process	GO:0042823	pyridoxal phosphate biosynthetic process	4	2	0.41	0.15053
Biological Process	GO:0042816	vitamin B6 metabolic process	4	2	0.41	0.15053
Biological Process	GO:0046184	aldehyde biosynthetic process	4	2	0.41	0.15053
Biological Process	GO:0031125	rRNA 3'-end processing	12	0	1.22	0.15111
Biological Process	GO:0033567	DNA replication, Okazaki fragment processing	3	0	0.3	0.15116
Biological Process	GO:0071000	response to magnetism	1	1	0.1	0.15117
Biological Process	GO:0043968	histone H2A acetylation	3	0	0.3	0.1514
Biological Process	GO:0016578	histone deubiquitination	3	0	0.3	0.15165
Biological Process	GO:0006565	L-serine catabolic process	2	0	0.2	0.15168
Biological Process	GO:0000379	tRNA-type intron splice site recognition and cleavage	2	0	0.2	0.15188
Biological Process	GO:0008407	chaeta morphogenesis	3	0	0.3	0.15239
Biological Process	GO:0022416	chaeta development	3	0	0.3	0.15239
Biological Process	GO:0034728	nucleosome organization	68	1	6.91	0.15246
Biological Process	GO:0009890	negative regulation of biosynthetic process	59	2	6	0.15265
Biological Process	GO:0034472	snRNA 3'-end processing	13	0	1.32	0.15275
Biological Process	GO:0000291	nuclear-transcribed mRNA catabolic process, exonucleolytic	13	0	1.32	0.15275
Biological Process	GO:0050795	regulation of behavior	3	1	0.3	0.15289
Biological Process	GO:0098661	inorganic anion transmembrane transport	20	1	2.03	0.153
Biological Process	GO:0007130	synaptonemal complex assembly	1	1	0.1	0.15322
Biological Process	GO:0070193	synaptonemal complex organization	1	1	0.1	0.15322
Biological Process	GO:0048015	phosphatidylinositol-mediated signaling	7	1	0.71	0.15348
Biological Process	GO:0043248	proteasome assembly	9	2	0.91	0.15356
Biological Process	GO:0006166	purine ribonucleoside salvage	2	0	0.2	0.15377
Biological Process	GO:0008217	regulation of blood pressure	5	2	0.51	0.15389
Biological Process	GO:0043605	cellular amide catabolic process	1	1	0.1	0.15393
Biological Process	GO:0000255	allantoin metabolic process	1	1	0.1	0.15393
Biological Process	GO:0000256	allantoin catabolic process	1	1	0.1	0.15393
Biological Process	GO:0071396	cellular response to lipid	53	2	5.39	0.15412
Biological Process	GO:0033993	response to lipid	53	2	5.39	0.15412
Biological Process	GO:1902533	positive regulation of intracellular signal transduction	6	2	0.61	0.15482
Biological Process	GO:0090090	negative regulation of canonical Wnt signaling pathway	2	1	0.2	0.15507
Biological Process	GO:0006429	leucyl-tRNA aminoacylation	4	0	0.41	0.15512
Biological Process	GO:0050890	cognition	7	2	0.71	0.15527
Biological Process	GO:0035871	protein K11-linked deubiquitination	1	1	0.1	0.1563
Biological Process	GO:0030042	actin filament depolymerization	11	0	1.12	0.15654
Biological Process	GO:0034473	U1 snRNA 3'-end processing	3	0	0.3	0.15665
Biological Process	GO:0034476	U5 snRNA 3'-end processing	3	0	0.3	0.15665
Biological Process	GO:0071042	nuclear polyadenylation-dependent mRNA catabolic process	3	0	0.3	0.15665
Biological Process	GO:0071047	polyadenylation-dependent mRNA catabolic process	3	0	0.3	0.15665
Biological Process	GO:0043241	protein complex disassembly	23	1	2.34	0.15667
Biological Process	GO:0043624	cellular protein complex disassembly	23	1	2.34	0.15667
Biological Process	GO:0032984	macromolecular complex disassembly	23	1	2.34	0.15667
Biological Process	GO:0032261	purine nucleotide salvage	4	0	0.41	0.15706
Biological Process	GO:0032264	IMP salvage	4	0	0.41	0.15706
Biological Process	GO:0000244	spliceosomal tri-snRNP complex assembly	4	0	0.41	0.15716
Biological Process	GO:0030823	regulation of cGMP metabolic process	1	1	0.1	0.15723
Biological Process	GO:0030826	regulation of cGMP biosynthetic process	1	1	0.1	0.15723
Biological Process	GO:0045909	positive regulation of blood vessel diameter	1	1	0.1	0.15723
Biological Process	GO:0030802	regulation of cyclic nucleotide biosynthetic process	1	1	0.1	0.15723
Biological Process	GO:0030808	regulation of nucleotide biosynthetic process	1	1	0.1	0.15723
Biological Process	GO:1900371	regulation of purine nucleotide biosynthetic process	1	1	0.1	0.15723
Biological Process	GO:0007263	nitric oxide mediated signal transduction	1	1	0.1	0.15723
Biological Process	GO:0051349	positive regulation of lyase activity	1	1	0.1	0.15723
Biological Process	GO:0051339	regulation of lyase activity	1	1	0.1	0.15723
Biological Process	GO:0003018	vascular process in circulatory system	1	1	0.1	0.15723
Biological Process	GO:0050880	regulation of blood vessel size	1	1	0.1	0.15723
Biological Process	GO:0042311	vasodilation	1	1	0.1	0.15723
Biological Process	GO:0042312	regulation of blood vessel diameter	1	1	0.1	0.15723
Biological Process	GO:0030799	regulation of cyclic nucleotide metabolic process	1	1	0.1	0.15723
Biological Process	GO:0031281	positive regulation of cyclase activity	1	1	0.1	0.15723
Biological Process	GO:0031282	regulation of guanylate cyclase activity	1	1	0.1	0.15723
Biological Process	GO:0031284	positive regulation of guanylate cyclase activity	1	1	0.1	0.15723
Biological Process	GO:0031279	regulation of cyclase activity	1	1	0.1	0.15723
Biological Process	GO:0051205	protein insertion into membrane	7	3	0.71	0.15771
Biological Process	GO:0046661	male sex differentiation	3	1	0.3	0.15809
Biological Process	GO:0010826	negative regulation of centrosome duplication	1	1	0.1	0.15821
Biological Process	GO:0018200	peptidyl-glutamic acid modification	9	1	0.91	0.15831
Biological Process	GO:0042726	flavin-containing compound metabolic process	1	1	0.1	0.1584
Biological Process	GO:0042727	flavin-containing compound biosynthetic process	1	1	0.1	0.1584
Biological Process	GO:0006771	riboflavin metabolic process	1	1	0.1	0.1584
Biological Process	GO:0009231	riboflavin biosynthetic process	1	1	0.1	0.1584
Biological Process	GO:0009062	fatty acid catabolic process	16	0	1.63	0.15884
Biological Process	GO:0060255	regulation of macromolecule metabolic process	904	72	91.86	0.15898
Biological Process	GO:0055072	iron ion homeostasis	17	5	1.73	0.15958
Biological Process	GO:0044804	autophagy of nucleus	8	0	0.81	0.1598
Biological Process	GO:0019835	cytolysis	1	1	0.1	0.15993
Biological Process	GO:0042440	pigment metabolic process	13	2	1.32	0.16066
Biological Process	GO:0010998	regulation of translational initiation by eIF2 alpha phosphorylation	1	1	0.1	0.16077
Biological Process	GO:0043555	regulation of translation in response to stress	1	1	0.1	0.16077
Biological Process	GO:0043558	regulation of translational initiation in response to stress	1	1	0.1	0.16077
Biological Process	GO:0045214	sarcomere organization	1	1	0.1	0.16077
Biological Process	GO:0006787	porphyrin-containing compound catabolic process	1	1	0.1	0.16082
Biological Process	GO:0006788	heme oxidation	1	1	0.1	0.16082
Biological Process	GO:0033015	tetrapyrrole catabolic process	1	1	0.1	0.16082
Biological Process	GO:0007093	mitotic cell cycle checkpoint	22	4	2.24	0.16109
Biological Process	GO:0007016	cytoskeletal anchoring at plasma membrane	392	58	39.83	0.16126
Biological Process	GO:0046072	dTDP metabolic process	1	1	0.1	0.16127
Biological Process	GO:0006233	dTDP biosynthetic process	1	1	0.1	0.16127
Biological Process	GO:0019321	pentose metabolic process	6	0	0.61	0.16179
Biological Process	GO:0048806	genitalia development	5	0	0.51	0.16221
Biological Process	GO:0006664	glycolipid metabolic process	35	3	3.56	0.16232
Biological Process	GO:0016078	tRNA catabolic process	6	0	0.61	0.1624
Biological Process	GO:0071035	nuclear polyadenylation-dependent rRNA catabolic process	6	0	0.61	0.1624
Biological Process	GO:0071038	nuclear polyadenylation-dependent tRNA catabolic process	6	0	0.61	0.1624
Biological Process	GO:0043928	exonucleolytic nuclear-transcribed mRNA catabolic process involved in deadenylation-dependent decay	6	0	0.61	0.1624
Biological Process	GO:0046491	L-methylmalonyl-CoA metabolic process	1	1	0.1	0.16277
Biological Process	GO:0009605	response to external stimulus	55	6	5.59	0.1631
Biological Process	GO:0055114	oxidation-reduction process	944	124	95.92	0.16323
Biological Process	GO:0007286	spermatid development	5	0	0.51	0.16356
Biological Process	GO:0035295	tube development	5	0	0.51	0.16356
Biological Process	GO:0042754	negative regulation of circadian rhythm	1	1	0.1	0.16357
Biological Process	GO:0002009	morphogenesis of an epithelium	13	0	1.32	0.16358
Biological Process	GO:0000185	activation of MAPKKK activity	1	1	0.1	0.16377
Biological Process	GO:0032780	negative regulation of ATPase activity	1	1	0.1	0.16392
Biological Process	GO:0048580	regulation of post-embryonic development	2	0	0.2	0.16428
Biological Process	GO:0036071	N-glycan fucosylation	1	1	0.1	0.16473
Biological Process	GO:0006307	DNA dealkylation involved in DNA repair	1	1	0.1	0.16508
Biological Process	GO:0080111	DNA demethylation	1	1	0.1	0.16508
Biological Process	GO:0035552	oxidative single-stranded DNA demethylation	1	1	0.1	0.16508
Biological Process	GO:0035510	DNA dealkylation	1	1	0.1	0.16508
Biological Process	GO:0035511	oxidative DNA demethylation	1	1	0.1	0.16508
Biological Process	GO:0048812	neuron projection morphogenesis	19	2	1.93	0.16519
Biological Process	GO:0097190	apoptotic signaling pathway	6	1	0.61	0.1656
Biological Process	GO:0045948	positive regulation of translational initiation	3	0	0.3	0.16631
Biological Process	GO:0071816	tail-anchored membrane protein insertion into ER membrane	1	1	0.1	0.16635
Biological Process	GO:0006334	nucleosome assembly	65	1	6.6	0.16673
Biological Process	GO:0031497	chromatin assembly	65	1	6.6	0.16673
Biological Process	GO:0016337	single organismal cell-cell adhesion	3	0	0.3	0.16728
Biological Process	GO:0007010	cytoskeleton organization	571	81	58.02	0.16734
Biological Process	GO:0010647	positive regulation of cell communication	20	4	2.03	0.16751
Biological Process	GO:0023056	positive regulation of signaling	20	4	2.03	0.16751
Biological Process	GO:0051123	RNA polymerase II transcriptional preinitiation complex assembly	14	0	1.42	0.16752
Biological Process	GO:0070897	DNA-templated transcriptional preinitiation complex assembly	14	0	1.42	0.16752
Biological Process	GO:0032007	negative regulation of TOR signaling	3	0	0.3	0.16754
Biological Process	GO:0009755	hormone-mediated signaling pathway	52	2	5.28	0.16785
Biological Process	GO:0048545	response to steroid hormone	52	2	5.28	0.16785
Biological Process	GO:0043401	steroid hormone mediated signaling pathway	52	2	5.28	0.16785
Biological Process	GO:0071383	cellular response to steroid hormone stimulus	52	2	5.28	0.16785
Biological Process	GO:2001020	regulation of response to DNA damage stimulus	4	1	0.41	0.16801
Biological Process	GO:0000041	transition metal ion transport	23	6	2.34	0.16807
Biological Process	GO:0031124	mRNA 3'-end processing	11	1	1.12	0.16808
Biological Process	GO:0015761	mannose transport	1	1	0.1	0.16814
Biological Process	GO:0044699	single-organism process	7692	831	781.62	0.16845
Biological Process	GO:0007389	pattern specification process	15	1	1.52	0.16848
Biological Process	GO:0010923	negative regulation of phosphatase activity	2	1	0.2	0.1686
Biological Process	GO:0010558	negative regulation of macromolecule biosynthetic process	58	2	5.89	0.16871
Biological Process	GO:0031327	negative regulation of cellular biosynthetic process	58	2	5.89	0.16871
Biological Process	GO:0032436	positive regulation of proteasomal ubiquitin-dependent protein catabolic process	8	3	0.81	0.16896
Biological Process	GO:0007143	female meiotic nuclear division	2	0	0.2	0.16896
Biological Process	GO:0042138	meiotic DNA double-strand break formation	1	1	0.1	0.16906
Biological Process	GO:0006270	DNA replication initiation	12	0	1.22	0.16946
Biological Process	GO:0043154	negative regulation of cysteine-type endopeptidase activity involved in apoptotic process	2	0	0.2	0.1702
Biological Process	GO:2000117	negative regulation of cysteine-type endopeptidase activity	2	0	0.2	0.1702
Biological Process	GO:0045921	positive regulation of exocytosis	2	0	0.2	0.17035
Biological Process	GO:1990126	retrograde transport, endosome to plasma membrane	2	0	0.2	0.17057
Biological Process	GO:0043455	regulation of secondary metabolic process	1	1	0.1	0.17123
Biological Process	GO:0043456	regulation of pentose-phosphate shunt	1	1	0.1	0.17123
Biological Process	GO:0043470	regulation of carbohydrate catabolic process	1	1	0.1	0.17123
Biological Process	GO:0043471	regulation of cellular carbohydrate catabolic process	1	1	0.1	0.17123
Biological Process	GO:1902031	regulation of NADP metabolic process	1	1	0.1	0.17123
Biological Process	GO:0051193	regulation of cofactor metabolic process	1	1	0.1	0.17123
Biological Process	GO:0051196	regulation of coenzyme metabolic process	1	1	0.1	0.17123
Biological Process	GO:0007007	inner mitochondrial membrane organization	5	0	0.51	0.17133
Biological Process	GO:0032502	developmental process	298	26	30.28	0.17137
Biological Process	GO:0051642	centrosome localization	1	1	0.1	0.17196
Biological Process	GO:0051046	regulation of secretion	19	0	1.93	0.17221
Biological Process	GO:0006821	chloride transport	20	2	2.03	0.17224
Biological Process	GO:0034976	response to endoplasmic reticulum stress	17	2	1.73	0.17226
Biological Process	GO:0000904	cell morphogenesis involved in differentiation	15	2	1.52	0.17229
Biological Process	GO:0044270	cellular nitrogen compound catabolic process	309	42	31.4	0.17269
Biological Process	GO:0007020	microtubule nucleation	8	0	0.81	0.17274
Biological Process	GO:1902115	regulation of organelle assembly	3	1	0.3	0.17292
Biological Process	GO:0010817	regulation of hormone levels	11	0	1.12	0.17365
Biological Process	GO:0009914	hormone transport	11	0	1.12	0.17365
Biological Process	GO:0015833	peptide transport	11	0	1.12	0.17365
Biological Process	GO:0034661	ncRNA catabolic process	14	2	1.42	0.17372
Biological Process	GO:0006814	sodium ion transport	35	6	3.56	0.1751
Biological Process	GO:0070262	peptidyl-serine dephosphorylation	2	0	0.2	0.17515
Biological Process	GO:0006265	DNA topological change	5	2	0.51	0.17555
Biological Process	GO:0061077	chaperone-mediated protein folding	3	1	0.3	0.17574
Biological Process	GO:0016559	peroxisome fission	1	1	0.1	0.17606
Biological Process	GO:0010638	positive regulation of organelle organization	24	1	2.44	0.17609
Biological Process	GO:0035114	imaginal disc-derived appendage morphogenesis	7	1	0.71	0.17689
Biological Process	GO:0035107	appendage morphogenesis	7	1	0.71	0.17689
Biological Process	GO:0072525	pyridine-containing compound biosynthetic process	17	2	1.73	0.17803
Biological Process	GO:0030036	actin cytoskeleton organization	81	6	8.23	0.17837
Biological Process	GO:0033750	ribosome localization	8	0	0.81	0.17892
Biological Process	GO:0033753	ribosome localization	8	0	0.81	0.17892
Biological Process	GO:0000054	ribosomal subunit export from nucleus	8	0	0.81	0.17892
Biological Process	GO:0071428	rRNA-containing ribonucleoprotein complex export from nucleus	8	0	0.81	0.17892
Biological Process	GO:0051047	positive regulation of secretion	5	0	0.51	0.179
Biological Process	GO:0009264	deoxyribonucleotide catabolic process	4	0	0.41	0.17902
Biological Process	GO:0009987	cellular process	9710	1019	986.67	0.17914
Biological Process	GO:0006501	C-terminal protein lipidation	4	0	0.41	0.17929
Biological Process	GO:0035306	positive regulation of dephosphorylation	1	1	0.1	0.17942
Biological Process	GO:0035307	positive regulation of protein dephosphorylation	1	1	0.1	0.17942
Biological Process	GO:0000079	regulation of cyclin-dependent protein serine/threonine kinase activity	8	1	0.81	0.17968
Biological Process	GO:0007051	spindle organization	22	1	2.24	0.17974
Biological Process	GO:0051057	positive regulation of small GTPase mediated signal transduction	1	1	0.1	0.18012
Biological Process	GO:0070371	ERK1 and ERK2 cascade	1	1	0.1	0.18012
Biological Process	GO:0070372	regulation of ERK1 and ERK2 cascade	1	1	0.1	0.18012
Biological Process	GO:0070374	positive regulation of ERK1 and ERK2 cascade	1	1	0.1	0.18012
Biological Process	GO:0007293	germarium-derived egg chamber formation	1	1	0.1	0.18012
Biological Process	GO:0007294	germarium-derived oocyte fate determination	1	1	0.1	0.18012
Biological Process	GO:0007280	pole cell migration	1	1	0.1	0.18012
Biological Process	GO:0046579	positive regulation of Ras protein signal transduction	1	1	0.1	0.18012
Biological Process	GO:0030716	oocyte fate determination	1	1	0.1	0.18012
Biological Process	GO:0030706	germarium-derived oocyte differentiation	1	1	0.1	0.18012
Biological Process	GO:0000209	protein polyubiquitination	25	4	2.54	0.18038
Biological Process	GO:0017148	negative regulation of translation	7	0	0.71	0.18114
Biological Process	GO:0046146	tetrahydrobiopterin metabolic process	3	0	0.3	0.18149
Biological Process	GO:0006729	tetrahydrobiopterin biosynthetic process	3	0	0.3	0.18149
Biological Process	GO:0098535	de novo centriole assembly involved in multi-ciliated epithelial cell differentiation	1	1	0.1	0.18179
Biological Process	GO:0090305	nucleic acid phosphodiester bond hydrolysis	121	10	12.3	0.18297
Biological Process	GO:0035971	peptidyl-histidine dephosphorylation	1	1	0.1	0.1838
Biological Process	GO:0050767	regulation of neurogenesis	7	0	0.71	0.18402
Biological Process	GO:0018317	protein C-linked glycosylation via tryptophan	1	1	0.1	0.18446
Biological Process	GO:0018406	protein C-linked glycosylation via 2'-alpha-mannosyl-L-tryptophan	1	1	0.1	0.18446
Biological Process	GO:0018103	protein C-linked glycosylation	1	1	0.1	0.18446
Biological Process	GO:0018211	peptidyl-tryptophan modification	1	1	0.1	0.18446
Biological Process	GO:0042770	signal transduction in response to DNA damage	1	1	0.1	0.18462
Biological Process	GO:0030330	DNA damage response, signal transduction by p53 class mediator	1	1	0.1	0.18462
Biological Process	GO:0046148	pigment biosynthetic process	12	1	1.22	0.18494
Biological Process	GO:0033014	tetrapyrrole biosynthetic process	12	1	1.22	0.18494
Biological Process	GO:0000028	ribosomal small subunit assembly	9	0	0.91	0.18552
Biological Process	GO:0006026	aminoglycan catabolic process	20	2	2.03	0.18567
Biological Process	GO:0016024	CDP-diacylglycerol biosynthetic process	3	1	0.3	0.18574
Biological Process	GO:0046341	CDP-diacylglycerol metabolic process	3	1	0.3	0.18574
Biological Process	GO:0046700	heterocycle catabolic process	311	42	31.6	0.18645
Biological Process	GO:0009235	cobalamin metabolic process	1	1	0.1	0.1866
Biological Process	GO:0071108	protein K48-linked deubiquitination	2	0	0.2	0.18676
Biological Process	GO:0019343	cysteine biosynthetic process via cystathionine	1	1	0.1	0.18688
Biological Process	GO:0061615	glycolytic process through fructose-6-phosphate	1	1	0.1	0.18799
Biological Process	GO:0006002	fructose 6-phosphate metabolic process	1	1	0.1	0.18799
Biological Process	GO:0006986	response to unfolded protein	12	2	1.22	0.188
Biological Process	GO:0035966	response to topologically incorrect protein	12	2	1.22	0.188
Biological Process	GO:0002791	regulation of peptide secretion	6	0	0.61	0.18838
Biological Process	GO:0090087	regulation of peptide transport	6	0	0.61	0.18838
Biological Process	GO:0090276	regulation of peptide hormone secretion	6	0	0.61	0.18838
Biological Process	GO:0051094	positive regulation of developmental process	5	0	0.51	0.18877
Biological Process	GO:0045664	regulation of neuron differentiation	5	0	0.51	0.18877
Biological Process	GO:0042775	mitochondrial ATP synthesis coupled electron transport	17	0	1.73	0.18895
Biological Process	GO:0031326	regulation of cellular biosynthetic process	755	54	76.72	0.1893
Biological Process	GO:0071139	resolution of recombination intermediates	3	1	0.3	0.18939
Biological Process	GO:0000289	nuclear-transcribed mRNA poly(A) tail shortening	4	1	0.41	0.1898
Biological Process	GO:0019725	cellular homeostasis	145	23	14.73	0.18986
Biological Process	GO:0048599	oocyte development	3	1	0.3	0.18997
Biological Process	GO:0009994	oocyte differentiation	3	1	0.3	0.18997
Biological Process	GO:0007308	oocyte construction	3	1	0.3	0.18997
Biological Process	GO:0007309	oocyte axis specification	3	1	0.3	0.18997
Biological Process	GO:0006563	L-serine metabolic process	8	1	0.81	0.19007
Biological Process	GO:0090150	establishment of protein localization to membrane	22	3	2.24	0.19009
Biological Process	GO:0035194	posttranscriptional gene silencing by RNA	2	0	0.2	0.1907
Biological Process	GO:0016441	posttranscriptional gene silencing	2	0	0.2	0.1907
Biological Process	GO:0006284	base-excision repair	12	1	1.22	0.1909
Biological Process	GO:0006909	phagocytosis	24	1	2.44	0.191
Biological Process	GO:0006595	polyamine metabolic process	8	0	0.81	0.19178
Biological Process	GO:0006596	polyamine biosynthetic process	8	0	0.81	0.19178
Biological Process	GO:0009309	amine biosynthetic process	8	0	0.81	0.19178
Biological Process	GO:0042401	cellular biogenic amine biosynthetic process	8	0	0.81	0.19178
Biological Process	GO:0030243	cellulose metabolic process	1	1	0.1	0.1919
Biological Process	GO:0030245	cellulose catabolic process	1	1	0.1	0.1919
Biological Process	GO:0051273	beta-glucan metabolic process	1	1	0.1	0.1919
Biological Process	GO:0051275	beta-glucan catabolic process	1	1	0.1	0.1919
Biological Process	GO:0019184	nonribosomal peptide biosynthetic process	21	2	2.13	0.19197
Biological Process	GO:0035090	maintenance of apical/basal cell polarity	2	0	0.2	0.19205
Biological Process	GO:0035088	establishment or maintenance of apical/basal cell polarity	2	0	0.2	0.19205
Biological Process	GO:0045197	establishment or maintenance of epithelial cell apical/basal polarity	2	0	0.2	0.19205
Biological Process	GO:0045199	maintenance of epithelial cell apical/basal polarity	2	0	0.2	0.19205
Biological Process	GO:1903361	protein localization to basolateral plasma membrane	2	0	0.2	0.19205
Biological Process	GO:0061245	establishment or maintenance of bipolar cell polarity	2	0	0.2	0.19205
Biological Process	GO:0000395	mRNA 5'-splice site recognition	2	1	0.2	0.19213
Biological Process	GO:0006611	protein export from nucleus	2	0	0.2	0.19277
Biological Process	GO:0010721	negative regulation of cell development	3	0	0.3	0.19299
Biological Process	GO:0001709	cell fate determination	2	1	0.2	0.19341
Biological Process	GO:0034248	regulation of cellular amide metabolic process	2	1	0.2	0.19341
Biological Process	GO:0008045	motor neuron axon guidance	2	0	0.2	0.19341
Biological Process	GO:0044208	'de novo' AMP biosynthetic process	2	0	0.2	0.19349
Biological Process	GO:0009450	gamma-aminobutyric acid catabolic process	1	1	0.1	0.19422
Biological Process	GO:0009448	gamma-aminobutyric acid metabolic process	1	1	0.1	0.19422
Biological Process	GO:0010265	SCF complex assembly	1	1	0.1	0.19427
Biological Process	GO:0019530	taurine metabolic process	2	0	0.2	0.19429
Biological Process	GO:0046439	L-cysteine metabolic process	2	0	0.2	0.19429
Biological Process	GO:0009093	cysteine catabolic process	2	0	0.2	0.19429
Biological Process	GO:0019450	L-cysteine catabolic process to pyruvate	2	0	0.2	0.19429
Biological Process	GO:0019451	L-cysteine catabolic process to pyruvate, using cysteine dioxygenase	2	0	0.2	0.19429
Biological Process	GO:0019448	L-cysteine catabolic process	2	0	0.2	0.19429
Biological Process	GO:0042412	taurine biosynthetic process	2	0	0.2	0.19429
Biological Process	GO:0007274	neuromuscular synaptic transmission	3	0	0.3	0.19436
Biological Process	GO:0043414	macromolecule methylation	83	8	8.43	0.1953
Biological Process	GO:0048024	regulation of mRNA splicing, via spliceosome	4	1	0.41	0.1959
Biological Process	GO:0000461	endonucleolytic cleavage to generate mature 3'-end of SSU-rRNA from (SSU-rRNA, 5.8S rRNA, LSU-rRNA)	3	0	0.3	0.19604
Biological Process	GO:0043966	histone H3 acetylation	1	1	0.1	0.19655
Biological Process	GO:0045033	peroxisome inheritance	1	1	0.1	0.19667
Biological Process	GO:0072595	maintenance of protein localization in organelle	1	1	0.1	0.19713
Biological Process	GO:0035437	maintenance of protein localization in endoplasmic reticulum	1	1	0.1	0.19713
Biological Process	GO:0006621	protein retention in ER lumen	1	1	0.1	0.19713
Biological Process	GO:0006903	vesicle targeting	3	0	0.3	0.19723
Biological Process	GO:0048199	vesicle targeting, to, from or within Golgi	3	0	0.3	0.19723
Biological Process	GO:0010833	telomere maintenance via telomere lengthening	2	0	0.2	0.19736
Biological Process	GO:0007004	telomere maintenance via telomerase	2	0	0.2	0.19736
Biological Process	GO:0051054	positive regulation of DNA metabolic process	2	0	0.2	0.19736
Biological Process	GO:2001252	positive regulation of chromosome organization	2	0	0.2	0.19736
Biological Process	GO:0051704	multi-organism process	63	3	6.4	0.19788
Biological Process	GO:0006779	porphyrin-containing compound biosynthetic process	9	1	0.91	0.1983
Biological Process	GO:0035070	salivary gland histolysis	7	1	0.71	0.19935
Biological Process	GO:0022612	gland morphogenesis	7	1	0.71	0.19935
Biological Process	GO:0035272	exocrine system development	7	1	0.71	0.19935
Biological Process	GO:0007431	salivary gland development	7	1	0.71	0.19935
Biological Process	GO:0007435	salivary gland morphogenesis	7	1	0.71	0.19935
Biological Process	GO:0034203	glycolipid translocation	1	0	0.1	0.19949
Biological Process	GO:0007034	vacuolar transport	25	1	2.54	0.1995
Biological Process	GO:0000470	maturation of LSU-rRNA	15	0	1.52	0.20001
Biological Process	GO:0030198	extracellular matrix organization	3	0	0.3	0.20012
Biological Process	GO:0043062	extracellular structure organization	3	0	0.3	0.20012
Biological Process	GO:0070831	basement membrane assembly	3	0	0.3	0.20012
Biological Process	GO:0071711	basement membrane organization	3	0	0.3	0.20012
Biological Process	GO:0006528	asparagine metabolic process	1	0	0.1	0.20047
Biological Process	GO:0006529	asparagine biosynthetic process	1	0	0.1	0.20047
Biological Process	GO:0009145	purine nucleoside triphosphate biosynthetic process	22	3	2.24	0.20081
Biological Process	GO:0009206	purine ribonucleoside triphosphate biosynthetic process	22	3	2.24	0.20081
Biological Process	GO:1901361	organic cyclic compound catabolic process	313	42	31.81	0.20086
Biological Process	GO:0006754	ATP biosynthetic process	16	0	1.63	0.20113
Biological Process	GO:0015985	energy coupled proton transport, down electrochemical gradient	16	0	1.63	0.20113
Biological Process	GO:0015986	ATP synthesis coupled proton transport	16	0	1.63	0.20113
Biological Process	GO:0032467	positive regulation of cytokinesis	1	0	0.1	0.2014
Biological Process	GO:0001516	prostaglandin biosynthetic process	2	1	0.2	0.20177
Biological Process	GO:0033559	unsaturated fatty acid metabolic process	2	1	0.2	0.20177
Biological Process	GO:0046456	icosanoid biosynthetic process	2	1	0.2	0.20177
Biological Process	GO:0046457	prostanoid biosynthetic process	2	1	0.2	0.20177
Biological Process	GO:0019369	arachidonic acid metabolic process	2	1	0.2	0.20177
Biological Process	GO:0019371	cyclooxygenase pathway	2	1	0.2	0.20177
Biological Process	GO:0006690	icosanoid metabolic process	2	1	0.2	0.20177
Biological Process	GO:0006692	prostanoid metabolic process	2	1	0.2	0.20177
Biological Process	GO:0006693	prostaglandin metabolic process	2	1	0.2	0.20177
Biological Process	GO:0006636	unsaturated fatty acid biosynthetic process	2	1	0.2	0.20177
Biological Process	GO:1901568	fatty acid derivative metabolic process	2	1	0.2	0.20177
Biological Process	GO:1901570	fatty acid derivative biosynthetic process	2	1	0.2	0.20177
Biological Process	GO:0046486	glycerolipid metabolic process	63	9	6.4	0.20235
Biological Process	GO:0061061	muscle structure development	14	1	1.42	0.20236
Biological Process	GO:0051697	protein delipidation	1	0	0.1	0.20274
Biological Process	GO:0019220	regulation of phosphate metabolic process	297	47	30.18	0.20408
Biological Process	GO:0051174	regulation of phosphorus metabolic process	297	47	30.18	0.20408
Biological Process	GO:0019464	glycine decarboxylation via glycine cleavage system	2	0	0.2	0.20434
Biological Process	GO:0000338	protein deneddylation	5	0	0.51	0.20465
Biological Process	GO:0010388	protein deneddylation	5	0	0.51	0.20465
Biological Process	GO:0000075	cell cycle checkpoint	29	4	2.95	0.20507
Biological Process	GO:2000113	negative regulation of cellular macromolecule biosynthetic process	56	2	5.69	0.2051
Biological Process	GO:0017187	peptidyl-glutamic acid carboxylation	4	1	0.41	0.20513
Biological Process	GO:0018214	protein carboxylation	4	1	0.41	0.20513
Biological Process	GO:0019439	aromatic compound catabolic process	308	41	31.3	0.20527
Biological Process	GO:0048609	multicellular organismal reproductive process	32	3	3.25	0.20561
Biological Process	GO:0032504	multicellular organism reproduction	32	3	3.25	0.20561
Biological Process	GO:0030834	regulation of actin filament depolymerization	10	0	1.02	0.20561
Biological Process	GO:0046040	IMP metabolic process	9	0	0.91	0.20588
Biological Process	GO:0006188	IMP biosynthetic process	9	0	0.91	0.20588
Biological Process	GO:0008645	hexose transport	6	2	0.61	0.20594
Biological Process	GO:0015749	monosaccharide transport	6	2	0.61	0.20594
Biological Process	GO:0018991	oviposition	3	0	0.3	0.20621
Biological Process	GO:0006106	fumarate metabolic process	1	0	0.1	0.20627
Biological Process	GO:0001704	formation of primary germ layer	1	0	0.1	0.20675
Biological Process	GO:0001707	mesoderm formation	1	0	0.1	0.20675
Biological Process	GO:0008078	mesodermal cell migration	1	0	0.1	0.20675
Biological Process	GO:0033563	dorsal/ventral axon guidance	1	0	0.1	0.20675
Biological Process	GO:0097376	interneuron axon guidance	1	0	0.1	0.20675
Biological Process	GO:0035262	gonad morphogenesis	1	0	0.1	0.20675
Biological Process	GO:0048332	mesoderm morphogenesis	1	0	0.1	0.20675
Biological Process	GO:0042074	cell migration involved in gastrulation	1	0	0.1	0.20675
Biological Process	GO:0007509	mesoderm migration involved in gastrulation	1	0	0.1	0.20675
Biological Process	GO:0043967	histone H4 acetylation	5	1	0.51	0.20689
Biological Process	GO:0000122	negative regulation of transcription from RNA polymerase II promoter	11	0	1.12	0.20832
Biological Process	GO:0007266	Rho protein signal transduction	48	10	4.88	0.20889
Biological Process	GO:0006067	ethanol metabolic process	1	0	0.1	0.20907
Biological Process	GO:0006069	ethanol oxidation	1	0	0.1	0.20907
Biological Process	GO:0034308	primary alcohol metabolic process	1	0	0.1	0.20907
Biological Process	GO:0045196	establishment or maintenance of neuroblast polarity	1	0	0.1	0.20948
Biological Process	GO:0045201	maintenance of neuroblast polarity	1	0	0.1	0.20948
Biological Process	GO:0071156	regulation of cell cycle arrest	1	0	0.1	0.20954
Biological Process	GO:0071157	negative regulation of cell cycle arrest	1	0	0.1	0.20954
Biological Process	GO:0001934	positive regulation of protein phosphorylation	15	3	1.52	0.20959
Biological Process	GO:0051347	positive regulation of transferase activity	15	3	1.52	0.20959
Biological Process	GO:0097435	supramolecular fiber organization	2	0	0.2	0.20962
Biological Process	GO:0009992	cellular water homeostasis	1	0	0.1	0.21104
Biological Process	GO:0030104	water homeostasis	1	0	0.1	0.21104
Biological Process	GO:0009266	response to temperature stimulus	10	2	1.02	0.21107
Biological Process	GO:0043102	amino acid salvage	7	0	0.71	0.21168
Biological Process	GO:0019509	L-methionine salvage from methylthioadenosine	7	0	0.71	0.21168
Biological Process	GO:0071265	L-methionine biosynthetic process	7	0	0.71	0.21168
Biological Process	GO:0071267	L-methionine salvage	7	0	0.71	0.21168
Biological Process	GO:0046292	formaldehyde metabolic process	5	1	0.51	0.2117
Biological Process	GO:0046294	formaldehyde catabolic process	5	1	0.51	0.2117
Biological Process	GO:0000082	G1/S transition of mitotic cell cycle	4	0	0.41	0.21235
Biological Process	GO:0044843	cell cycle G1/S phase transition	4	0	0.41	0.21235
Biological Process	GO:0007219	Notch signaling pathway	13	2	1.32	0.21263
Biological Process	GO:0019538	protein metabolic process	4022	454	408.69	0.2131
Biological Process	GO:0030162	regulation of proteolysis	82	6	8.33	0.21344
Biological Process	GO:0035246	peptidyl-arginine N-methylation	3	0	0.3	0.21347
Biological Process	GO:0035247	peptidyl-arginine omega-N-methylation	3	0	0.3	0.21347
Biological Process	GO:0009081	branched-chain amino acid metabolic process	4	0	0.41	0.21356
Biological Process	GO:1901607	alpha-amino acid biosynthetic process	52	3	5.28	0.21565
Biological Process	GO:0014070	response to organic cyclic compound	55	2	5.59	0.21591
Biological Process	GO:0019318	hexose metabolic process	66	9	6.71	0.21617
Biological Process	GO:0072593	reactive oxygen species metabolic process	10	0	1.02	0.21625
Biological Process	GO:0006857	oligopeptide transport	2	0	0.2	0.21646
Biological Process	GO:0006370	7-methylguanosine mRNA capping	4	0	0.41	0.21691
Biological Process	GO:0032104	regulation of response to extracellular stimulus	1	0	0.1	0.21693
Biological Process	GO:0032107	regulation of response to nutrient levels	1	0	0.1	0.21693
Biological Process	GO:2000785	regulation of autophagosome assembly	1	0	0.1	0.21693
Biological Process	GO:0016241	regulation of macroautophagy	1	0	0.1	0.21693
Biological Process	GO:0097035	regulation of membrane lipid distribution	8	1	0.81	0.21778
Biological Process	GO:1902532	negative regulation of intracellular signal transduction	15	2	1.52	0.21781
Biological Process	GO:0040008	regulation of growth	15	2	1.52	0.21781
Biological Process	GO:1901653	cellular response to peptide	4	0	0.41	0.21783
Biological Process	GO:0043434	response to peptide hormone	4	0	0.41	0.21783
Biological Process	GO:0032868	response to insulin	4	0	0.41	0.21783
Biological Process	GO:0032869	cellular response to insulin stimulus	4	0	0.41	0.21783
Biological Process	GO:0071375	cellular response to peptide hormone stimulus	4	0	0.41	0.21783
Biological Process	GO:0032218	riboflavin transport	1	0	0.1	0.21828
Biological Process	GO:1902882	regulation of response to oxidative stress	3	1	0.3	0.21844
Biological Process	GO:0006995	cellular response to nitrogen starvation	7	2	0.71	0.21845
Biological Process	GO:0043562	cellular response to nitrogen levels	7	2	0.71	0.21845
Biological Process	GO:0006348	chromatin silencing at telomere	5	0	0.51	0.21851
Biological Process	GO:0032784	regulation of DNA-templated transcription, elongation	9	0	0.91	0.21892
Biological Process	GO:0042026	protein refolding	4	1	0.41	0.21943
Biological Process	GO:0006032	chitin catabolic process	18	2	1.83	0.21977
Biological Process	GO:0030239	myofibril assembly	3	1	0.3	0.22057
Biological Process	GO:0031086	nuclear-transcribed mRNA catabolic process, deadenylation-independent decay	1	0	0.1	0.22087
Biological Process	GO:0031087	deadenylation-independent decapping of nuclear-transcribed mRNA	1	0	0.1	0.22087
Biological Process	GO:0030336	negative regulation of cell migration	3	0	0.3	0.221
Biological Process	GO:0008616	queuosine biosynthetic process	4	1	0.41	0.2211
Biological Process	GO:0046116	queuosine metabolic process	4	1	0.41	0.2211
Biological Process	GO:0051261	protein depolymerization	13	0	1.32	0.2217
Biological Process	GO:0007290	spermatid nucleus elongation	2	0	0.2	0.22187
Biological Process	GO:0007289	spermatid nucleus differentiation	2	0	0.2	0.22187
Biological Process	GO:0071902	positive regulation of protein serine/threonine kinase activity	7	3	0.71	0.22188
Biological Process	GO:0034655	nucleobase-containing compound catabolic process	299	39	30.38	0.22234
Biological Process	GO:0046653	tetrahydrofolate metabolic process	7	0	0.71	0.22304
Biological Process	GO:0042157	lipoprotein metabolic process	32	4	3.25	0.22311
Biological Process	GO:0046474	glycerophospholipid biosynthetic process	32	5	3.25	0.22311
Biological Process	GO:0010631	epithelial cell migration	4	0	0.41	0.22346
Biological Process	GO:0090132	epithelium migration	4	0	0.41	0.22346
Biological Process	GO:0006959	humoral immune response	3	0	0.3	0.22359
Biological Process	GO:0070124	mitochondrial translational initiation	1	0	0.1	0.22442
Biological Process	GO:0048791	calcium ion-regulated exocytosis of neurotransmitter	3	0	0.3	0.22511
Biological Process	GO:0035220	wing disc development	11	2	1.12	0.22516
Biological Process	GO:0006437	tyrosyl-tRNA aminoacylation	2	0	0.2	0.22549
Biological Process	GO:0048210	Golgi vesicle fusion to target membrane	1	0	0.1	0.22574
Biological Process	GO:0042276	error-prone translesion synthesis	2	0	0.2	0.22603
Biological Process	GO:0042181	ketone biosynthetic process	9	3	0.91	0.22609
Biological Process	GO:1901661	quinone metabolic process	9	3	0.91	0.22609
Biological Process	GO:1901663	quinone biosynthetic process	9	3	0.91	0.22609
Biological Process	GO:0006743	ubiquinone metabolic process	9	3	0.91	0.22609
Biological Process	GO:0006744	ubiquinone biosynthetic process	9	3	0.91	0.22609
Biological Process	GO:0070189	kynurenine metabolic process	2	0	0.2	0.22612
Biological Process	GO:0019441	tryptophan catabolic process to kynurenine	2	0	0.2	0.22612
Biological Process	GO:0035222	wing disc pattern formation	2	1	0.2	0.22638
Biological Process	GO:0007450	dorsal/ventral pattern formation, imaginal disc	2	1	0.2	0.22638
Biological Process	GO:0048190	wing disc dorsal/ventral pattern formation	2	1	0.2	0.22638
Biological Process	GO:0042886	amide transport	14	0	1.42	0.22691
Biological Process	GO:0017157	regulation of exocytosis	14	0	1.42	0.22691
Biological Process	GO:0034314	Arp2/3 complex-mediated actin nucleation	11	1	1.12	0.22706
Biological Process	GO:0046488	phosphatidylinositol metabolic process	46	7	4.67	0.22717
Biological Process	GO:1902476	chloride transmembrane transport	7	0	0.71	0.22719
Biological Process	GO:0000495	box H/ACA snoRNA 3'-end processing	3	0	0.3	0.22773
Biological Process	GO:0033979	box H/ACA snoRNA metabolic process	3	0	0.3	0.22773
Biological Process	GO:0034964	box H/ACA snoRNA processing	3	0	0.3	0.22773
Biological Process	GO:0007613	memory	4	2	0.41	0.2278
Biological Process	GO:0006665	sphingolipid metabolic process	9	1	0.91	0.22811
Biological Process	GO:0016081	synaptic vesicle docking	1	0	0.1	0.22826
Biological Process	GO:0035216	haltere disc development	1	0	0.1	0.22826
Biological Process	GO:0007482	haltere development	1	0	0.1	0.22826
Biological Process	GO:2000142	regulation of DNA-templated transcription, initiation	13	0	1.32	0.22938
Biological Process	GO:0060260	regulation of transcription initiation from RNA polymerase II promoter	13	0	1.32	0.22938
Biological Process	GO:0017196	N-terminal peptidyl-methionine acetylation	1	0	0.1	0.22947
Biological Process	GO:0018206	peptidyl-methionine modification	1	0	0.1	0.22947
Biological Process	GO:0044708	single-organism behavior	13	3	1.32	0.2301
Biological Process	GO:0031329	regulation of cellular catabolic process	267	36	27.13	0.23014
Biological Process	GO:0010812	negative regulation of cell-substrate adhesion	1	0	0.1	0.23023
Biological Process	GO:1900025	negative regulation of substrate adhesion-dependent cell spreading	1	0	0.1	0.23023
Biological Process	GO:0007162	negative regulation of cell adhesion	1	0	0.1	0.23023
Biological Process	GO:0048203	vesicle targeting, trans-Golgi to endosome	1	0	0.1	0.23023
Biological Process	GO:0010771	negative regulation of cell morphogenesis involved in differentiation	1	0	0.1	0.23023
Biological Process	GO:0046907	intracellular transport	350	42	35.56	0.23092
Biological Process	GO:0043101	purine-containing compound salvage	7	0	0.71	0.23207
Biological Process	GO:0019374	galactolipid metabolic process	1	0	0.1	0.23221
Biological Process	GO:0019376	galactolipid catabolic process	1	0	0.1	0.23221
Biological Process	GO:0006681	galactosylceramide metabolic process	1	0	0.1	0.23221
Biological Process	GO:0006683	galactosylceramide catabolic process	1	0	0.1	0.23221
Biological Process	GO:0006390	transcription from mitochondrial promoter	1	0	0.1	0.2324
Biological Process	GO:0006391	transcription initiation from mitochondrial promoter	1	0	0.1	0.2324
Biological Process	GO:0010256	endomembrane system organization	19	3	1.93	0.23252
Biological Process	GO:0033674	positive regulation of kinase activity	14	3	1.42	0.23263
Biological Process	GO:0006513	protein monoubiquitination	1	0	0.1	0.23298
Biological Process	GO:0022904	respiratory electron transport chain	23	0	2.34	0.23315
Biological Process	GO:0033313	meiotic cell cycle checkpoint	1	0	0.1	0.23324
Biological Process	GO:0044778	meiotic DNA integrity checkpoint	1	0	0.1	0.23324
Biological Process	GO:0040035	hermaphrodite genitalia development	4	0	0.41	0.23341
Biological Process	GO:0009112	nucleobase metabolic process	15	1	1.52	0.23364
Biological Process	GO:0010569	regulation of double-strand break repair via homologous recombination	1	0	0.1	0.23427
Biological Process	GO:2000779	regulation of double-strand break repair	1	0	0.1	0.23427
Biological Process	GO:0007349	cellularization	4	0	0.41	0.23496
Biological Process	GO:0035239	tube morphogenesis	4	0	0.41	0.23496
Biological Process	GO:0007420	brain development	4	0	0.41	0.23496
Biological Process	GO:0046777	protein autophosphorylation	8	0	0.81	0.23565
Biological Process	GO:0043144	snoRNA processing	10	0	1.02	0.23575
Biological Process	GO:0016074	snoRNA metabolic process	10	0	1.02	0.23575
Biological Process	GO:0031126	snoRNA 3'-end processing	10	0	1.02	0.23575
Biological Process	GO:0051640	organelle localization	39	3	3.96	0.23675
Biological Process	GO:0097354	prenylation	8	2	0.81	0.23689
Biological Process	GO:0018342	protein prenylation	8	2	0.81	0.23689
Biological Process	GO:0000290	deadenylation-dependent decapping of nuclear-transcribed mRNA	4	0	0.41	0.2369
Biological Process	GO:0044705	multi-organism reproductive behavior	6	1	0.61	0.23708
Biological Process	GO:0044706	multi-multicellular organism process	6	1	0.61	0.23708
Biological Process	GO:0019098	reproductive behavior	6	1	0.61	0.23708
Biological Process	GO:0033057	reproductive behavior	6	1	0.61	0.23708
Biological Process	GO:0048384	retinoic acid receptor signaling pathway	3	0	0.3	0.2375
Biological Process	GO:0007346	regulation of mitotic cell cycle	51	6	5.18	0.23752
Biological Process	GO:0090399	replicative senescence	2	0	0.2	0.2377
Biological Process	GO:0007569	cell aging	2	0	0.2	0.2377
Biological Process	GO:0048016	inositol phosphate-mediated signaling	5	0	0.51	0.23791
Biological Process	GO:0034660	ncRNA metabolic process	246	8	25	0.23854
Biological Process	GO:0015914	phospholipid transport	7	2	0.71	0.23874
Biological Process	GO:0034204	lipid translocation	7	1	0.71	0.23874
Biological Process	GO:0072384	organelle transport along microtubule	6	1	0.61	0.239
Biological Process	GO:0044262	cellular carbohydrate metabolic process	35	8	3.56	0.23943
Biological Process	GO:0033566	gamma-tubulin complex localization	2	1	0.2	0.23945
Biological Process	GO:0046716	muscle cell cellular homeostasis	3	1	0.3	0.23965
Biological Process	GO:0002252	immune effector process	9	0	0.91	0.2412
Biological Process	GO:0097056	selenocysteinyl-tRNA(Sec) biosynthetic process	1	0	0.1	0.24123
Biological Process	GO:0009790	embryo development	43	1	4.37	0.24142
Biological Process	GO:1902850	microtubule cytoskeleton organization involved in mitosis	10	5	1.02	0.24202
Biological Process	GO:0090307	mitotic spindle assembly	5	1	0.51	0.2423
Biological Process	GO:0007172	signal complex assembly	1	0	0.1	0.24248
Biological Process	GO:2001056	positive regulation of cysteine-type endopeptidase activity	6	0	0.61	0.24253
Biological Process	GO:0010950	positive regulation of endopeptidase activity	6	0	0.61	0.24253
Biological Process	GO:0010952	positive regulation of peptidase activity	6	0	0.61	0.24253
Biological Process	GO:0019344	cysteine biosynthetic process	3	1	0.3	0.24283
Biological Process	GO:0030512	negative regulation of transforming growth factor beta receptor signaling pathway	4	1	0.41	0.24305
Biological Process	GO:0017015	regulation of transforming growth factor beta receptor signaling pathway	4	1	0.41	0.24305
Biological Process	GO:0090287	regulation of cellular response to growth factor stimulus	4	1	0.41	0.24305
Biological Process	GO:0090288	negative regulation of cellular response to growth factor stimulus	4	1	0.41	0.24305
Biological Process	GO:0030010	establishment of cell polarity	9	1	0.91	0.24324
Biological Process	GO:0097576	vacuole fusion	3	0	0.3	0.24329
Biological Process	GO:0034969	histone arginine methylation	1	0	0.1	0.24333
Biological Process	GO:0010629	negative regulation of gene expression	54	2	5.49	0.244
Biological Process	GO:0006508	proteolysis	902	131	91.66	0.24554
Biological Process	GO:0009894	regulation of catabolic process	269	36	27.33	0.24574
Biological Process	GO:0042158	lipoprotein biosynthetic process	31	4	3.15	0.24754
Biological Process	GO:0006497	protein lipidation	31	4	3.15	0.24754
Biological Process	GO:0007140	male meiotic nuclear division	3	0	0.3	0.24766
Biological Process	GO:0006919	activation of cysteine-type endopeptidase activity involved in apoptotic process	3	0	0.3	0.24778
Biological Process	GO:0031638	zymogen activation	3	0	0.3	0.24778
Biological Process	GO:0097202	activation of cysteine-type endopeptidase activity	3	0	0.3	0.24778
Biological Process	GO:0042168	heme metabolic process	7	1	0.71	0.24782
Biological Process	GO:0097502	mannosylation	8	1	0.81	0.24789
Biological Process	GO:0045898	regulation of RNA polymerase II transcriptional preinitiation complex assembly	12	0	1.22	0.24903
Biological Process	GO:0045899	positive regulation of RNA polymerase II transcriptional preinitiation complex assembly	12	0	1.22	0.24903
Biological Process	GO:0000972	transcription-dependent tethering of RNA polymerase II gene DNA at nuclear periphery	1	0	0.1	0.24926
Biological Process	GO:0032434	regulation of proteasomal ubiquitin-dependent protein catabolic process	9	3	0.91	0.2493
Biological Process	GO:0061024	membrane organization	77	8	7.82	0.24959
Biological Process	GO:0030150	protein import into mitochondrial matrix	11	0	1.12	0.24974
Biological Process	GO:0016358	dendrite development	6	0	0.61	0.24987
Biological Process	GO:0035120	post-embryonic appendage morphogenesis	6	1	0.61	0.24987
Biological Process	GO:0007476	imaginal disc-derived wing morphogenesis	6	1	0.61	0.24987
Biological Process	GO:0006396	RNA processing	375	24	38.11	0.25032
Biological Process	GO:0060341	regulation of cellular localization	24	2	2.44	0.25052
Biological Process	GO:0050796	regulation of insulin secretion	4	0	0.41	0.25139
Biological Process	GO:0009451	RNA modification	91	5	9.25	0.25194
Biological Process	GO:0042592	homeostatic process	500	32	50.81	0.25199
Biological Process	GO:0042176	regulation of protein catabolic process	19	3	1.93	0.25203
Biological Process	GO:0006801	superoxide metabolic process	9	0	0.91	0.25206
Biological Process	GO:1990001	inhibition of cysteine-type endopeptidase activity involved in apoptotic process	1	0	0.1	0.25235
Biological Process	GO:0010955	negative regulation of protein processing	1	0	0.1	0.25235
Biological Process	GO:0097340	inhibition of cysteine-type endopeptidase activity	1	0	0.1	0.25235
Biological Process	GO:0097341	zymogen inhibition	1	0	0.1	0.25235
Biological Process	GO:1903318	negative regulation of protein maturation	1	0	0.1	0.25235
Biological Process	GO:0046887	positive regulation of hormone secretion	4	0	0.41	0.25254
Biological Process	GO:0019478	D-amino acid catabolic process	1	0	0.1	0.25276
Biological Process	GO:0015696	ammonium transport	4	0	0.41	0.25315
Biological Process	GO:0072488	ammonium transmembrane transport	4	0	0.41	0.25315
Biological Process	GO:0032011	ARF protein signal transduction	9	1	0.91	0.25335
Biological Process	GO:0007472	wing disc morphogenesis	9	1	0.91	0.25348
Biological Process	GO:0048013	ephrin receptor signaling pathway	1	0	0.1	0.25371
Biological Process	GO:0090002	protein localization to plasma membrane	1	0	0.1	0.25432
Biological Process	GO:0043001	Golgi to plasma membrane protein transport	1	0	0.1	0.25432
Biological Process	GO:0007173	epidermal growth factor receptor signaling pathway	4	2	0.41	0.25485
Biological Process	GO:0042058	regulation of epidermal growth factor receptor signaling pathway	4	2	0.41	0.25485
Biological Process	GO:1901184	regulation of ERBB signaling pathway	4	2	0.41	0.25485
Biological Process	GO:0038127	ERBB signaling pathway	4	2	0.41	0.25485
Biological Process	GO:0009743	response to carbohydrate	1	0	0.1	0.25514
Biological Process	GO:0009744	response to sucrose	1	0	0.1	0.25514
Biological Process	GO:0097089	methyl-branched fatty acid metabolic process	1	0	0.1	0.25514
Biological Process	GO:0034285	response to disaccharide	1	0	0.1	0.25514
Biological Process	GO:0006723	cuticle hydrocarbon biosynthetic process	1	0	0.1	0.25514
Biological Process	GO:0071322	cellular response to carbohydrate stimulus	1	0	0.1	0.25514
Biological Process	GO:0071324	cellular response to disaccharide stimulus	1	0	0.1	0.25514
Biological Process	GO:0071329	cellular response to sucrose stimulus	1	0	0.1	0.25514
Biological Process	GO:1902321	methyl-branched fatty acid biosynthetic process	1	0	0.1	0.25514
Biological Process	GO:0003002	regionalization	11	1	1.12	0.25543
Biological Process	GO:0050920	regulation of chemotaxis	1	0	0.1	0.25623
Biological Process	GO:0045860	positive regulation of protein kinase activity	13	3	1.32	0.2582
Biological Process	GO:0006476	protein deacetylation	12	2	1.22	0.2582
Biological Process	GO:0003012	muscle system process	3	0	0.3	0.25833
Biological Process	GO:0044057	regulation of system process	3	1	0.3	0.25833
Biological Process	GO:1901615	organic hydroxy compound metabolic process	25	5	2.54	0.25911
Biological Process	GO:0045901	positive regulation of translational elongation	1	0	0.1	0.25924
Biological Process	GO:0045905	positive regulation of translational termination	1	0	0.1	0.25924
Biological Process	GO:0006452	translational frameshifting	1	0	0.1	0.25924
Biological Process	GO:0006449	regulation of translational termination	1	0	0.1	0.25924
Biological Process	GO:0010811	positive regulation of cell-substrate adhesion	1	0	0.1	0.25952
Biological Process	GO:0090504	epiboly	1	0	0.1	0.25952
Biological Process	GO:0090505	epiboly involved in wound healing	1	0	0.1	0.25952
Biological Process	GO:0032231	regulation of actin filament bundle assembly	1	0	0.1	0.25952
Biological Process	GO:0032233	positive regulation of actin filament bundle assembly	1	0	0.1	0.25952
Biological Process	GO:0044319	wound healing, spreading of cells	1	0	0.1	0.25952
Biological Process	GO:0043149	stress fiber assembly	1	0	0.1	0.25952
Biological Process	GO:1900026	positive regulation of substrate adhesion-dependent cell spreading	1	0	0.1	0.25952
Biological Process	GO:0045785	positive regulation of cell adhesion	1	0	0.1	0.25952
Biological Process	GO:0002011	morphogenesis of an epithelial sheet	1	0	0.1	0.25952
Biological Process	GO:0051492	regulation of stress fiber assembly	1	0	0.1	0.25952
Biological Process	GO:0051496	positive regulation of stress fiber assembly	1	0	0.1	0.25952
Biological Process	GO:0010770	positive regulation of cell morphogenesis involved in differentiation	1	0	0.1	0.25952
Biological Process	GO:0010720	positive regulation of cell development	1	0	0.1	0.25952
Biological Process	GO:0022611	dormancy process	2	0	0.2	0.25966
Biological Process	GO:0070192	chromosome organization involved in meiotic cell cycle	5	1	0.51	0.26162
Biological Process	GO:0044703	multi-organism reproductive process	36	3	3.66	0.26166
Biological Process	GO:0051784	negative regulation of nuclear division	11	1	1.12	0.26264
Biological Process	GO:0046785	microtubule polymerization	9	0	0.91	0.26288
Biological Process	GO:0006537	glutamate biosynthetic process	3	0	0.3	0.26384
Biological Process	GO:0048814	regulation of dendrite morphogenesis	2	0	0.2	0.26407
Biological Process	GO:0010975	regulation of neuron projection development	2	0	0.2	0.26407
Biological Process	GO:0050773	regulation of dendrite development	2	0	0.2	0.26407
Biological Process	GO:0034047	regulation of phosphoprotein phosphatase activity	4	2	0.41	0.26518
Biological Process	GO:0051172	negative regulation of nitrogen compound metabolic process	53	2	5.39	0.26565
Biological Process	GO:0045934	negative regulation of nucleobase-containing compound metabolic process	53	2	5.39	0.26565
Biological Process	GO:2000045	regulation of G1/S transition of mitotic cell cycle	3	0	0.3	0.2665
Biological Process	GO:1902806	regulation of cell cycle G1/S phase transition	3	0	0.3	0.2665
Biological Process	GO:0050804	modulation of chemical synaptic transmission	6	1	0.61	0.26667
Biological Process	GO:0072350	tricarboxylic acid metabolic process	7	0	0.71	0.26684
Biological Process	GO:0006904	vesicle docking involved in exocytosis	13	1	1.32	0.26784
Biological Process	GO:0010883	regulation of lipid storage	1	0	0.1	0.26807
Biological Process	GO:1902036	regulation of hematopoietic stem cell differentiation	1	0	0.1	0.26807
Biological Process	GO:0060218	hematopoietic stem cell differentiation	1	0	0.1	0.26807
Biological Process	GO:0007612	learning	3	0	0.3	0.26807
Biological Process	GO:0006891	intra-Golgi vesicle-mediated transport	17	0	1.73	0.26929
Biological Process	GO:0009074	aromatic amino acid family catabolic process	5	0	0.51	0.26943
Biological Process	GO:0030509	BMP signaling pathway	5	0	0.51	0.27038
Biological Process	GO:0045039	protein import into mitochondrial inner membrane	2	0	0.2	0.27141
Biological Process	GO:0090151	establishment of protein localization to mitochondrial membrane	2	0	0.2	0.27141
Biological Process	GO:0071028	nuclear mRNA surveillance	9	0	0.91	0.27243
Biological Process	GO:0034227	tRNA thio-modification	7	0	0.71	0.27281
Biological Process	GO:0032785	negative regulation of DNA-templated transcription, elongation	2	0	0.2	0.27322
Biological Process	GO:0034244	negative regulation of transcription elongation from RNA polymerase II promoter	2	0	0.2	0.27322
Biological Process	GO:0034968	histone lysine methylation	20	2	2.03	0.27423
Biological Process	GO:0046467	membrane lipid biosynthetic process	30	3	3.05	0.27431
Biological Process	GO:1901617	organic hydroxy compound biosynthetic process	8	2	0.81	0.27445
Biological Process	GO:0022406	membrane docking	21	2	2.13	0.2748
Biological Process	GO:0044206	UMP salvage	3	0	0.3	0.27481
Biological Process	GO:0042560	pteridine-containing compound catabolic process	1	0	0.1	0.27515
Biological Process	GO:0009397	folic acid-containing compound catabolic process	1	0	0.1	0.27515
Biological Process	GO:0009109	coenzyme catabolic process	1	0	0.1	0.27515
Biological Process	GO:0009256	10-formyltetrahydrofolate metabolic process	1	0	0.1	0.27515
Biological Process	GO:0009258	10-formyltetrahydrofolate catabolic process	1	0	0.1	0.27515
Biological Process	GO:0070979	protein K11-linked ubiquitination	1	0	0.1	0.27522
Biological Process	GO:0010992	ubiquitin recycling	1	0	0.1	0.27522
Biological Process	GO:0010993	ubiquitin recycling	1	0	0.1	0.27522
Biological Process	GO:0010994	free ubiquitin chain polymerization	1	0	0.1	0.27522
Biological Process	GO:0040031	snRNA modification	4	0	0.41	0.27592
Biological Process	GO:0031120	snRNA pseudouridine synthesis	4	0	0.41	0.27592
Biological Process	GO:0031118	rRNA pseudouridine synthesis	4	0	0.41	0.27592
Biological Process	GO:0070988	demethylation	8	2	0.81	0.27607
Biological Process	GO:0007050	cell cycle arrest	7	0	0.71	0.27715
Biological Process	GO:0046085	adenosine metabolic process	2	0	0.2	0.27929
Biological Process	GO:0070525	tRNA threonylcarbamoyladenosine metabolic process	2	0	0.2	0.27929
Biological Process	GO:0035428	hexose transmembrane transport	2	1	0.2	0.27939
Biological Process	GO:0008535	respiratory chain complex IV assembly	1	0	0.1	0.27959
Biological Process	GO:0046160	heme a metabolic process	1	0	0.1	0.27959
Biological Process	GO:0006784	heme a biosynthetic process	1	0	0.1	0.27959
Biological Process	GO:0070828	heterochromatin organization	1	0	0.1	0.28017
Biological Process	GO:0051304	chromosome separation	2	1	0.2	0.2802
Biological Process	GO:0001678	cellular glucose homeostasis	3	1	0.3	0.28053
Biological Process	GO:0042593	glucose homeostasis	3	1	0.3	0.28053
Biological Process	GO:0033500	carbohydrate homeostasis	3	1	0.3	0.28053
Biological Process	GO:0035601	protein deacylation	13	2	1.32	0.2808
Biological Process	GO:0098732	macromolecule deacylation	13	2	1.32	0.2808
Biological Process	GO:0060179	male mating behavior	3	1	0.3	0.28103
Biological Process	GO:0007617	mating behavior	3	1	0.3	0.28103
Biological Process	GO:0007618	mating	3	1	0.3	0.28103
Biological Process	GO:0009263	deoxyribonucleotide biosynthetic process	10	1	1.02	0.28127
Biological Process	GO:0006121	mitochondrial electron transport, succinate to ubiquinone	1	0	0.1	0.28183
Biological Process	GO:0018293	protein-FAD linkage	1	0	0.1	0.28183
Biological Process	GO:0055001	muscle cell development	5	1	0.51	0.2827
Biological Process	GO:0055002	striated muscle cell development	5	1	0.51	0.2827
Biological Process	GO:0007042	lysosomal lumen acidification	2	0	0.2	0.28358
Biological Process	GO:0035751	regulation of lysosomal lumen pH	2	0	0.2	0.28358
Biological Process	GO:0043137	DNA replication, removal of RNA primer	2	0	0.2	0.28379
Biological Process	GO:0006353	DNA-templated transcription, termination	2	0	0.2	0.28389
Biological Process	GO:0006970	response to osmotic stress	1	0	0.1	0.28408
Biological Process	GO:0006972	hyperosmotic response	1	0	0.1	0.28408
Biological Process	GO:0040010	positive regulation of growth rate	1	0	0.1	0.28408
Biological Process	GO:0040040	thermosensory behavior	1	0	0.1	0.28408
Biological Process	GO:0040009	regulation of growth rate	1	0	0.1	0.28408
Biological Process	GO:0008355	olfactory learning	1	0	0.1	0.28408
Biological Process	GO:0008306	associative learning	1	0	0.1	0.28408
Biological Process	GO:0034606	response to hermaphrodite contact	1	0	0.1	0.28408
Biological Process	GO:0034608	vulval location	1	0	0.1	0.28408
Biological Process	GO:0042048	olfactory behavior	1	0	0.1	0.28408
Biological Process	GO:0043052	thermotaxis	1	0	0.1	0.28408
Biological Process	GO:0007052	mitotic spindle organization	10	1	1.02	0.28472
Biological Process	GO:0006144	purine nucleobase metabolic process	6	0	0.61	0.28595
Biological Process	GO:0048512	circadian behavior	2	1	0.2	0.28595
Biological Process	GO:0032222	regulation of synaptic transmission, cholinergic	2	1	0.2	0.28595
Biological Process	GO:0042745	circadian sleep/wake cycle	2	1	0.2	0.28595
Biological Process	GO:0042749	regulation of circadian sleep/wake cycle	2	1	0.2	0.28595
Biological Process	GO:0045187	regulation of circadian sleep/wake cycle, sleep	2	1	0.2	0.28595
Biological Process	GO:0007271	synaptic transmission, cholinergic	2	1	0.2	0.28595
Biological Process	GO:0050802	circadian sleep/wake cycle, sleep	2	1	0.2	0.28595
Biological Process	GO:0007622	rhythmic behavior	2	1	0.2	0.28595
Biological Process	GO:0022410	circadian sleep/wake cycle process	2	1	0.2	0.28595
Biological Process	GO:0006952	defense response	18	0	1.83	0.28632
Biological Process	GO:0043207	response to external biotic stimulus	18	0	1.83	0.28632
Biological Process	GO:0051707	response to other organism	18	0	1.83	0.28632
Biological Process	GO:0060446	branching involved in open tracheal system development	2	0	0.2	0.2874
Biological Process	GO:0061138	morphogenesis of a branching epithelium	2	0	0.2	0.2874
Biological Process	GO:0048754	branching morphogenesis of an epithelial tube	2	0	0.2	0.2874
Biological Process	GO:0060562	epithelial tube morphogenesis	2	0	0.2	0.2874
Biological Process	GO:0001763	morphogenesis of a branching structure	2	0	0.2	0.2874
Biological Process	GO:0033962	cytoplasmic mRNA processing body assembly	3	1	0.3	0.28759
Biological Process	GO:0051298	centrosome duplication	19	4	1.93	0.28772
Biological Process	GO:0042144	vacuole fusion, non-autophagic	1	0	0.1	0.28839
Biological Process	GO:0032889	regulation of vacuole fusion, non-autophagic	1	0	0.1	0.28839
Biological Process	GO:0030242	autophagy of peroxisome	1	0	0.1	0.28854
Biological Process	GO:0006680	glucosylceramide catabolic process	1	0	0.1	0.2892
Biological Process	GO:0006678	glucosylceramide metabolic process	1	0	0.1	0.2892
Biological Process	GO:0048856	anatomical structure development	190	20	19.31	0.28927
Biological Process	GO:0090389	phagosome-lysosome fusion involved in apoptotic cell clearance	1	0	0.1	0.28994
Biological Process	GO:0046879	hormone secretion	9	0	0.91	0.29103
Biological Process	GO:0048667	cell morphogenesis involved in neuron differentiation	13	2	1.32	0.29188
Biological Process	GO:0030011	maintenance of cell polarity	4	0	0.41	0.29199
Biological Process	GO:0018095	protein polyglutamylation	2	0	0.2	0.2923
Biological Process	GO:0018065	protein-cofactor linkage	3	0	0.3	0.29295
Biological Process	GO:0071569	protein ufmylation	2	0	0.2	0.29303
Biological Process	GO:0061504	cyclic threonylcarbamoyladenosine biosynthetic process	2	0	0.2	0.29303
Biological Process	GO:0046473	phosphatidic acid metabolic process	1	0	0.1	0.29304
Biological Process	GO:0050764	regulation of phagocytosis	1	0	0.1	0.29304
Biological Process	GO:0006654	phosphatidic acid biosynthetic process	1	0	0.1	0.29304
Biological Process	GO:0019932	second-messenger-mediated signaling	11	2	1.12	0.29304
Biological Process	GO:0045132	meiotic chromosome segregation	4	0	0.41	0.29332
Biological Process	GO:0061564	axon development	11	2	1.12	0.29362
Biological Process	GO:0097485	neuron projection guidance	11	2	1.12	0.29362
Biological Process	GO:0007411	axon guidance	11	2	1.12	0.29362
Biological Process	GO:0007409	axonogenesis	11	2	1.12	0.29362
Biological Process	GO:0046939	nucleotide phosphorylation	12	5	1.22	0.29372
Biological Process	GO:0019323	pentose catabolic process	1	0	0.1	0.29482
Biological Process	GO:0010563	negative regulation of phosphorus metabolic process	15	4	1.52	0.29535
Biological Process	GO:0006469	negative regulation of protein kinase activity	15	4	1.52	0.29535
Biological Process	GO:0001933	negative regulation of protein phosphorylation	15	4	1.52	0.29535
Biological Process	GO:0033673	negative regulation of kinase activity	15	4	1.52	0.29535
Biological Process	GO:0051348	negative regulation of transferase activity	15	4	1.52	0.29535
Biological Process	GO:0031400	negative regulation of protein modification process	15	4	1.52	0.29535
Biological Process	GO:0042326	negative regulation of phosphorylation	15	4	1.52	0.29535
Biological Process	GO:0045936	negative regulation of phosphate metabolic process	15	4	1.52	0.29535
Biological Process	GO:1990258	histone glutamine methylation	2	0	0.2	0.29587
Biological Process	GO:0000494	box C/D snoRNA 3'-end processing	2	0	0.2	0.29587
Biological Process	GO:0033967	box C/D snoRNA metabolic process	2	0	0.2	0.29587
Biological Process	GO:0034963	box C/D snoRNA processing	2	0	0.2	0.29587
Biological Process	GO:0051131	chaperone-mediated protein complex assembly	5	0	0.51	0.29602
Biological Process	GO:0051188	cofactor biosynthetic process	67	7	6.81	0.29613
Biological Process	GO:0007267	cell-cell signaling	56	4	5.69	0.29632
Biological Process	GO:0033260	nuclear DNA replication	4	0	0.41	0.29652
Biological Process	GO:0044786	cell cycle DNA replication	4	0	0.41	0.29652
Biological Process	GO:0031577	spindle checkpoint	10	1	1.02	0.29661
Biological Process	GO:0007094	mitotic spindle assembly checkpoint	10	1	1.02	0.29661
Biological Process	GO:0045841	negative regulation of mitotic metaphase/anaphase transition	10	1	1.02	0.29661
Biological Process	GO:0045839	negative regulation of mitotic nuclear division	10	1	1.02	0.29661
Biological Process	GO:0071173	spindle assembly checkpoint	10	1	1.02	0.29661
Biological Process	GO:0071174	mitotic spindle checkpoint	10	1	1.02	0.29661
Biological Process	GO:1902100	negative regulation of metaphase/anaphase transition of cell cycle	10	1	1.02	0.29661
Biological Process	GO:0051181	cofactor transport	5	0	0.51	0.29786
Biological Process	GO:0009408	response to heat	9	2	0.91	0.29795
Biological Process	GO:0009435	NAD biosynthetic process	9	0	0.91	0.29802
Biological Process	GO:0045116	protein neddylation	3	0	0.3	0.29863
Biological Process	GO:0010387	COP9 signalosome assembly	2	0	0.2	0.29957
Biological Process	GO:0019674	NAD metabolic process	13	0	1.32	0.30103
Biological Process	GO:0019363	pyridine nucleotide biosynthetic process	13	0	1.32	0.30103
Biological Process	GO:0019359	nicotinamide nucleotide biosynthetic process	13	0	1.32	0.30103
Biological Process	GO:0030968	endoplasmic reticulum unfolded protein response	11	2	1.12	0.30116
Biological Process	GO:0034620	cellular response to unfolded protein	11	2	1.12	0.30116
Biological Process	GO:0035967	cellular response to topologically incorrect protein	11	2	1.12	0.30116
Biological Process	GO:0097193	intrinsic apoptotic signaling pathway	4	1	0.41	0.30162
Biological Process	GO:0009411	response to UV	4	1	0.41	0.30162
Biological Process	GO:0051604	protein maturation	47	6	4.78	0.30171
Biological Process	GO:0035725	sodium ion transmembrane transport	25	5	2.54	0.30184
Biological Process	GO:0097428	protein maturation by iron-sulfur cluster transfer	3	1	0.3	0.30228
Biological Process	GO:0050685	positive regulation of mRNA processing	2	0	0.2	0.30245
Biological Process	GO:0061013	regulation of mRNA catabolic process	2	0	0.2	0.30245
Biological Process	GO:0061014	positive regulation of mRNA catabolic process	2	0	0.2	0.30245
Biological Process	GO:1900151	regulation of nuclear-transcribed mRNA catabolic process, deadenylation-dependent decay	2	0	0.2	0.30245
Biological Process	GO:0060211	regulation of nuclear-transcribed mRNA poly(A) tail shortening	2	0	0.2	0.30245
Biological Process	GO:0060213	positive regulation of nuclear-transcribed mRNA poly(A) tail shortening	2	0	0.2	0.30245
Biological Process	GO:1903313	positive regulation of mRNA metabolic process	2	0	0.2	0.30245
Biological Process	GO:0031440	regulation of mRNA 3'-end processing	2	0	0.2	0.30245
Biological Process	GO:0031442	positive regulation of mRNA 3'-end processing	2	0	0.2	0.30245
Biological Process	GO:0032049	cardiolipin biosynthetic process	1	0	0.1	0.30254
Biological Process	GO:0006655	phosphatidylglycerol biosynthetic process	1	0	0.1	0.30254
Biological Process	GO:0051180	vitamin transport	2	0	0.2	0.30266
Biological Process	GO:0035071	salivary gland cell autophagic cell death	6	1	0.61	0.30269
Biological Process	GO:0048102	autophagic cell death	6	1	0.61	0.30269
Biological Process	GO:0035404	histone-serine phosphorylation	1	0	0.1	0.30277
Biological Process	GO:0043987	histone H3-S10 phosphorylation	1	0	0.1	0.30277
Biological Process	GO:0043988	histone H3-S28 phosphorylation	1	0	0.1	0.30277
Biological Process	GO:0007030	Golgi organization	8	1	0.81	0.30473
Biological Process	GO:1902807	negative regulation of cell cycle G1/S phase transition	2	0	0.2	0.30534
Biological Process	GO:2000134	negative regulation of G1/S transition of mitotic cell cycle	2	0	0.2	0.30534
Biological Process	GO:0001654	eye development	9	1	0.91	0.30549
Biological Process	GO:0035304	regulation of protein dephosphorylation	2	1	0.2	0.30566
Biological Process	GO:0046041	ITP metabolic process	1	0	0.1	0.30603
Biological Process	GO:0007430	terminal branching, open tracheal system	1	0	0.1	0.30717
Biological Process	GO:0043244	regulation of protein complex disassembly	12	0	1.22	0.3082
Biological Process	GO:0030855	epithelial cell differentiation	4	0	0.41	0.3083
Biological Process	GO:2000060	positive regulation of protein ubiquitination involved in ubiquitin-dependent protein catabolic process	1	0	0.1	0.30862
Biological Process	GO:2000058	regulation of protein ubiquitination involved in ubiquitin-dependent protein catabolic process	1	0	0.1	0.30862
Biological Process	GO:0000722	telomere maintenance via recombination	1	0	0.1	0.30915
Biological Process	GO:0009132	nucleoside diphosphate metabolic process	14	5	1.42	0.31205
Biological Process	GO:0046112	nucleobase biosynthetic process	12	1	1.22	0.31258
Biological Process	GO:0090068	positive regulation of cell cycle process	3	0	0.3	0.31284
Biological Process	GO:0046471	phosphatidylglycerol metabolic process	3	0	0.3	0.31324
Biological Process	GO:0032048	cardiolipin metabolic process	3	0	0.3	0.31324
Biological Process	GO:0030513	positive regulation of BMP signaling pathway	1	0	0.1	0.31345
Biological Process	GO:0010035	response to inorganic substance	10	0	1.02	0.3139
Biological Process	GO:0034475	U4 snRNA 3'-end processing	8	0	0.81	0.3148
Biological Process	GO:0034427	nuclear-transcribed mRNA catabolic process, exonucleolytic, 3'-5'	8	0	0.81	0.3148
Biological Process	GO:0006546	glycine catabolic process	4	0	0.41	0.31483
Biological Process	GO:0048863	stem cell differentiation	5	0	0.51	0.31487
Biological Process	GO:0051495	positive regulation of cytoskeleton organization	20	1	2.03	0.31599
Biological Process	GO:0019544	arginine catabolic process to glutamate	2	0	0.2	0.31607
Biological Process	GO:0006527	arginine catabolic process	2	0	0.2	0.31607
Biological Process	GO:0010121	arginine catabolic process to proline via ornithine	2	0	0.2	0.31607
Biological Process	GO:0019493	arginine catabolic process to proline	2	0	0.2	0.31607
Biological Process	GO:0019748	secondary metabolic process	5	2	0.51	0.31608
Biological Process	GO:0042982	amyloid precursor protein metabolic process	1	0	0.1	0.31662
Biological Process	GO:0042987	amyloid precursor protein catabolic process	1	0	0.1	0.31662
Biological Process	GO:0050435	amyloid-beta metabolic process	1	0	0.1	0.31662
Biological Process	GO:0015807	L-amino acid transport	8	2	0.81	0.31677
Biological Process	GO:0034637	cellular carbohydrate biosynthetic process	7	4	0.71	0.31697
Biological Process	GO:0006021	inositol biosynthetic process	1	0	0.1	0.31716
Biological Process	GO:0046173	polyol biosynthetic process	1	0	0.1	0.31716
Biological Process	GO:0044341	sodium-dependent phosphate transport	4	0	0.41	0.31801
Biological Process	GO:0030643	cellular phosphate ion homeostasis	4	0	0.41	0.31801
Biological Process	GO:0072502	cellular trivalent inorganic anion homeostasis	4	0	0.41	0.31801
Biological Process	GO:0072506	trivalent inorganic anion homeostasis	4	0	0.41	0.31801
Biological Process	GO:0035435	phosphate ion transmembrane transport	4	0	0.41	0.31801
Biological Process	GO:0030002	cellular anion homeostasis	4	0	0.41	0.31801
Biological Process	GO:0055062	phosphate ion homeostasis	4	0	0.41	0.31801
Biological Process	GO:0055081	anion homeostasis	4	0	0.41	0.31801
Biological Process	GO:0080090	regulation of primary metabolic process	1130	100	114.82	0.31865
Biological Process	GO:0045332	phospholipid translocation	6	1	0.61	0.31885
Biological Process	GO:0008286	insulin receptor signaling pathway	3	0	0.3	0.31888
Biological Process	GO:0051607	defense response to virus	8	0	0.81	0.31914
Biological Process	GO:0009084	glutamine family amino acid biosynthetic process	12	1	1.22	0.32145
Biological Process	GO:0031109	microtubule polymerization or depolymerization	12	1	1.22	0.32335
Biological Process	GO:0019676	ammonia assimilation cycle	1	0	0.1	0.32341
Biological Process	GO:0032886	regulation of microtubule-based process	9	3	0.91	0.32348
Biological Process	GO:0070507	regulation of microtubule cytoskeleton organization	9	3	0.91	0.32348
Biological Process	GO:0006720	isoprenoid metabolic process	17	0	1.73	0.32369
Biological Process	GO:0006073	cellular glucan metabolic process	9	5	0.91	0.32435
Biological Process	GO:0044264	cellular polysaccharide metabolic process	9	5	0.91	0.32435
Biological Process	GO:0044042	glucan metabolic process	9	5	0.91	0.32435
Biological Process	GO:0008105	asymmetric protein localization	5	0	0.51	0.32499
Biological Process	GO:0033387	putrescine biosynthetic process from ornithine	1	0	0.1	0.32576
Biological Process	GO:0009445	putrescine metabolic process	1	0	0.1	0.32576
Biological Process	GO:0009446	putrescine biosynthetic process	1	0	0.1	0.32576
Biological Process	GO:0072321	chaperone-mediated protein transport	1	0	0.1	0.32608
Biological Process	GO:0006458	'de novo' protein folding	1	0	0.1	0.32632
Biological Process	GO:0051084	'de novo' posttranslational protein folding	1	0	0.1	0.32632
Biological Process	GO:0051085	chaperone mediated protein folding requiring cofactor	1	0	0.1	0.32632
Biological Process	GO:0032012	regulation of ARF protein signal transduction	8	1	0.81	0.32651
Biological Process	GO:0051301	cell division	150	20	15.24	0.32676
Biological Process	GO:0007417	central nervous system development	7	0	0.71	0.32679
Biological Process	GO:0051705	multi-organism behavior	7	1	0.71	0.32679
Biological Process	GO:0006897	endocytosis	95	6	9.65	0.32757
Biological Process	GO:0031344	regulation of cell projection organization	6	1	0.61	0.32808
Biological Process	GO:1902883	negative regulation of response to oxidative stress	2	1	0.2	0.32836
Biological Process	GO:1903201	regulation of oxidative stress-induced cell death	2	1	0.2	0.32836
Biological Process	GO:0008631	intrinsic apoptotic signaling pathway in response to oxidative stress	2	1	0.2	0.32836
Biological Process	GO:0036473	cell death in response to oxidative stress	2	1	0.2	0.32836
Biological Process	GO:1900407	regulation of cellular response to oxidative stress	2	1	0.2	0.32836
Biological Process	GO:1900408	negative regulation of cellular response to oxidative stress	2	1	0.2	0.32836
Biological Process	GO:2001242	regulation of intrinsic apoptotic signaling pathway	2	1	0.2	0.32836
Biological Process	GO:2001243	negative regulation of intrinsic apoptotic signaling pathway	2	1	0.2	0.32836
Biological Process	GO:2001233	regulation of apoptotic signaling pathway	2	1	0.2	0.32836
Biological Process	GO:2001234	negative regulation of apoptotic signaling pathway	2	1	0.2	0.32836
Biological Process	GO:1902175	regulation of oxidative stress-induced intrinsic apoptotic signaling pathway	2	1	0.2	0.32836
Biological Process	GO:1902176	negative regulation of oxidative stress-induced intrinsic apoptotic signaling pathway	2	1	0.2	0.32836
Biological Process	GO:0018195	peptidyl-arginine modification	4	0	0.41	0.32883
Biological Process	GO:0018216	peptidyl-arginine methylation	4	0	0.41	0.32883
Biological Process	GO:0015716	organic phosphonate transport	1	0	0.1	0.32979
Biological Process	GO:0009063	cellular amino acid catabolic process	29	2	2.95	0.33057
Biological Process	GO:0006023	aminoglycan biosynthetic process	10	0	1.02	0.33099
Biological Process	GO:0006024	glycosaminoglycan biosynthetic process	10	0	1.02	0.33099
Biological Process	GO:0019915	lipid storage	6	1	0.61	0.33177
Biological Process	GO:0045017	glycerolipid biosynthetic process	35	5	3.56	0.33191
Biological Process	GO:0030641	regulation of cellular pH	6	0	0.61	0.33216
Biological Process	GO:0030004	cellular monovalent inorganic cation homeostasis	6	0	0.61	0.33216
Biological Process	GO:0045851	pH reduction	6	0	0.61	0.33216
Biological Process	GO:0051452	intracellular pH reduction	6	0	0.61	0.33216
Biological Process	GO:0051453	regulation of intracellular pH	6	0	0.61	0.33216
Biological Process	GO:0043420	anthranilate metabolic process	1	0	0.1	0.3325
Biological Process	GO:0034354	'de novo' NAD biosynthetic process from tryptophan	1	0	0.1	0.3325
Biological Process	GO:0019805	quinolinate biosynthetic process	1	0	0.1	0.3325
Biological Process	GO:0034627	'de novo' NAD biosynthetic process	1	0	0.1	0.3325
Biological Process	GO:0009615	response to virus	9	0	0.91	0.33258
Biological Process	GO:0033059	cellular pigmentation	2	0	0.2	0.3333
Biological Process	GO:0006266	DNA ligation	3	1	0.3	0.33348
Biological Process	GO:0051103	DNA ligation involved in DNA repair	3	1	0.3	0.33348
Biological Process	GO:0030328	prenylcysteine catabolic process	1	0	0.1	0.33425
Biological Process	GO:0030329	prenylcysteine metabolic process	1	0	0.1	0.33425
Biological Process	GO:0001973	adenosine receptor signaling pathway	1	0	0.1	0.33465
Biological Process	GO:0035588	G-protein coupled purinergic receptor signaling pathway	1	0	0.1	0.33465
Biological Process	GO:0007611	learning or memory	6	2	0.61	0.33529
Biological Process	GO:0009247	glycolipid biosynthetic process	28	3	2.85	0.33542
Biological Process	GO:0031629	synaptic vesicle fusion to presynaptic active zone membrane	2	0	0.2	0.33556
Biological Process	GO:0035494	SNARE complex disassembly	2	1	0.2	0.33556
Biological Process	GO:0031987	locomotion involved in locomotory behavior	2	0	0.2	0.33556
Biological Process	GO:0006122	mitochondrial electron transport, ubiquinol to cytochrome c	6	0	0.61	0.33705
Biological Process	GO:0050953	sensory perception of light stimulus	11	1	1.12	0.33721
Biological Process	GO:0007291	sperm individualization	3	0	0.3	0.3375
Biological Process	GO:0016075	rRNA catabolic process	10	1	1.02	0.33883
Biological Process	GO:0006835	dicarboxylic acid transport	5	1	0.51	0.33959
Biological Process	GO:0018344	protein geranylgeranylation	6	2	0.61	0.33962
Biological Process	GO:1902679	negative regulation of RNA biosynthetic process	50	2	5.08	0.33994
Biological Process	GO:0051253	negative regulation of RNA metabolic process	50	2	5.08	0.33994
Biological Process	GO:0044332	Wnt signaling pathway involved in dorsal/ventral axis specification	1	0	0.1	0.34181
Biological Process	GO:0043410	positive regulation of MAPK cascade	5	2	0.51	0.34193
Biological Process	GO:0070816	phosphorylation of RNA polymerase II C-terminal domain	5	1	0.51	0.34211
Biological Process	GO:0000302	response to reactive oxygen species	7	0	0.71	0.34244
Biological Process	GO:0043066	negative regulation of apoptotic process	8	0	0.81	0.34371
Biological Process	GO:0043069	negative regulation of programmed cell death	8	0	0.81	0.34371
Biological Process	GO:0060548	negative regulation of cell death	8	0	0.81	0.34371
Biological Process	GO:0019682	glyceraldehyde-3-phosphate metabolic process	1	0	0.1	0.34375
Biological Process	GO:0009312	oligosaccharide biosynthetic process	1	0	0.1	0.34407
Biological Process	GO:0036046	protein demalonylation	1	0	0.1	0.34432
Biological Process	GO:0036047	peptidyl-lysine demalonylation	1	0	0.1	0.34432
Biological Process	GO:0036048	protein desuccinylation	1	0	0.1	0.34432
Biological Process	GO:0036049	peptidyl-lysine desuccinylation	1	0	0.1	0.34432
Biological Process	GO:0048565	digestive tract development	1	0	0.1	0.34521
Biological Process	GO:0055123	digestive system development	1	0	0.1	0.34521
Biological Process	GO:0060465	pharynx development	1	0	0.1	0.34521
Biological Process	GO:0006914	autophagy	95	14	9.65	0.34573
Biological Process	GO:0046500	S-adenosylmethionine metabolic process	4	0	0.41	0.34585
Biological Process	GO:0009162	deoxyribonucleoside monophosphate metabolic process	4	0	0.41	0.34683
Biological Process	GO:0009157	deoxyribonucleoside monophosphate biosynthetic process	4	0	0.41	0.34683
Biological Process	GO:0006911	phagocytosis, engulfment	1	0	0.1	0.34692
Biological Process	GO:0007297	ovarian follicle cell migration	1	0	0.1	0.34692
Biological Process	GO:0007298	border follicle cell migration	1	0	0.1	0.34692
Biological Process	GO:0046528	imaginal disc fusion	1	0	0.1	0.34692
Biological Process	GO:0046529	imaginal disc fusion, thorax closure	1	0	0.1	0.34692
Biological Process	GO:0019673	GDP-mannose metabolic process	3	0	0.3	0.34703
Biological Process	GO:0048011	neurotrophin TRK receptor signaling pathway	1	0	0.1	0.34733
Biological Process	GO:0038179	neurotrophin signaling pathway	1	0	0.1	0.34733
Biological Process	GO:0051017	actin filament bundle assembly	4	0	0.41	0.3474
Biological Process	GO:0033127	regulation of histone phosphorylation	1	0	0.1	0.34757
Biological Process	GO:0033129	positive regulation of histone phosphorylation	1	0	0.1	0.34757
Biological Process	GO:0045793	positive regulation of cell size	1	0	0.1	0.34757
Biological Process	GO:0031058	positive regulation of histone modification	1	0	0.1	0.34757
Biological Process	GO:0008361	regulation of cell size	1	0	0.1	0.34757
Biological Process	GO:0010332	response to gamma radiation	1	0	0.1	0.34757
Biological Process	GO:0071480	cellular response to gamma radiation	1	0	0.1	0.34757
Biological Process	GO:1903310	positive regulation of chromatin organization	1	0	0.1	0.34757
Biological Process	GO:0009123	nucleoside monophosphate metabolic process	77	3	7.82	0.34764
Biological Process	GO:0007601	visual perception	10	1	1.02	0.34781
Biological Process	GO:0015908	fatty acid transport	2	1	0.2	0.34791
Biological Process	GO:0045776	negative regulation of blood pressure	3	1	0.3	0.34831
Biological Process	GO:0072358	cardiovascular system development	3	0	0.3	0.34831
Biological Process	GO:0072359	circulatory system development	3	0	0.3	0.34831
Biological Process	GO:0048749	compound eye development	8	1	0.81	0.34854
Biological Process	GO:0045138	nematode male tail tip morphogenesis	2	0	0.2	0.34907
Biological Process	GO:0090598	male anatomical structure morphogenesis	2	0	0.2	0.34907
Biological Process	GO:0006562	proline catabolic process	2	0	0.2	0.35057
Biological Process	GO:0007189	adenylate cyclase-activating G-protein coupled receptor signaling pathway	3	0	0.3	0.35057
Biological Process	GO:0010324	membrane invagination	2	0	0.2	0.35104
Biological Process	GO:0009113	purine nucleobase biosynthetic process	5	0	0.51	0.35232
Biological Process	GO:2001022	positive regulation of response to DNA damage stimulus	1	0	0.1	0.3524
Biological Process	GO:0045739	positive regulation of DNA repair	1	0	0.1	0.3524
Biological Process	GO:0098501	polynucleotide dephosphorylation	1	0	0.1	0.35331
Biological Process	GO:0098507	polynucleotide 5' dephosphorylation	1	0	0.1	0.35331
Biological Process	GO:0044267	cellular protein metabolic process	3262	367	331.47	0.35377
Biological Process	GO:0006084	acetyl-CoA metabolic process	9	0	0.91	0.35422
Biological Process	GO:2000147	positive regulation of cell motility	2	0	0.2	0.35476
Biological Process	GO:0030335	positive regulation of cell migration	2	0	0.2	0.35476
Biological Process	GO:0051272	positive regulation of cellular component movement	2	0	0.2	0.35476
Biological Process	GO:1900076	regulation of cellular response to insulin stimulus	2	0	0.2	0.35522
Biological Process	GO:0051058	negative regulation of small GTPase mediated signal transduction	2	0	0.2	0.35522
Biological Process	GO:0007369	gastrulation	2	0	0.2	0.35522
Biological Process	GO:0046580	negative regulation of Ras protein signal transduction	2	0	0.2	0.35522
Biological Process	GO:0046626	regulation of insulin receptor signaling pathway	2	0	0.2	0.35522
Biological Process	GO:0042430	indole-containing compound metabolic process	4	0	0.41	0.35528
Biological Process	GO:2000241	regulation of reproductive process	4	1	0.41	0.35569
Biological Process	GO:0002793	positive regulation of peptide secretion	3	0	0.3	0.35627
Biological Process	GO:0090277	positive regulation of peptide hormone secretion	3	0	0.3	0.35627
Biological Process	GO:0000480	endonucleolytic cleavage in 5'-ETS of tricistronic rRNA transcript (SSU-rRNA, 5.8S rRNA, LSU-rRNA)	1	0	0.1	0.35669
Biological Process	GO:0098542	defense response to other organism	16	0	1.63	0.35695
Biological Process	GO:0008053	mitochondrial fusion	2	1	0.2	0.35815
Biological Process	GO:0007340	acrosome reaction	1	0	0.1	0.35876
Biological Process	GO:0009249	protein lipoylation	1	0	0.1	0.35884
Biological Process	GO:0018364	peptidyl-glutamine methylation	3	0	0.3	0.35886
Biological Process	GO:0072553	terminal button organization	1	0	0.1	0.35901
Biological Process	GO:0006301	postreplication repair	9	0	0.91	0.35943
Biological Process	GO:0052803	imidazole-containing compound metabolic process	2	1	0.2	0.36049
Biological Process	GO:0052805	imidazole-containing compound catabolic process	2	1	0.2	0.36049
Biological Process	GO:0019556	histidine catabolic process to glutamate and formamide	2	1	0.2	0.36049
Biological Process	GO:0043606	formamide metabolic process	2	1	0.2	0.36049
Biological Process	GO:0006547	histidine metabolic process	2	1	0.2	0.36049
Biological Process	GO:0006548	histidine catabolic process	2	1	0.2	0.36049
Biological Process	GO:0006893	Golgi to plasma membrane transport	2	0	0.2	0.36427
Biological Process	GO:0006090	pyruvate metabolic process	25	10	2.54	0.36483
Biological Process	GO:0006895	Golgi to endosome transport	6	0	0.61	0.36661
Biological Process	GO:0042743	hydrogen peroxide metabolic process	1	0	0.1	0.36693
Biological Process	GO:0042744	hydrogen peroxide catabolic process	1	0	0.1	0.36693
Biological Process	GO:0045597	positive regulation of cell differentiation	3	0	0.3	0.36782
Biological Process	GO:0019953	sexual reproduction	34	3	3.45	0.36797
Biological Process	GO:1902979	mitotic DNA replication termination	1	0	0.1	0.36802
Biological Process	GO:0006274	DNA replication termination	1	0	0.1	0.36802
Biological Process	GO:1902317	nuclear DNA replication termination	1	0	0.1	0.36802
Biological Process	GO:1902294	cell cycle DNA replication termination	1	0	0.1	0.36802
Biological Process	GO:0002521	leukocyte differentiation	2	0	0.2	0.36841
Biological Process	GO:1902105	regulation of leukocyte differentiation	2	0	0.2	0.36841
Biological Process	GO:0005980	glycogen catabolic process	2	1	0.2	0.36889
Biological Process	GO:1901679	nucleotide transmembrane transport	1	0	0.1	0.36895
Biological Process	GO:0046963	3'-phosphoadenosine 5'-phosphosulfate transport	1	0	0.1	0.36895
Biological Process	GO:1902559	3'-phospho-5'-adenylyl sulfate transmembrane transport	1	0	0.1	0.36895
Biological Process	GO:0051503	adenine nucleotide transport	1	0	0.1	0.36895
Biological Process	GO:0072530	purine-containing compound transmembrane transport	1	0	0.1	0.36895
Biological Process	GO:0015860	purine nucleoside transmembrane transport	1	0	0.1	0.36895
Biological Process	GO:0015865	purine nucleotide transport	1	0	0.1	0.36895
Biological Process	GO:0015868	purine ribonucleotide transport	1	0	0.1	0.36895
Biological Process	GO:0031323	regulation of cellular metabolic process	1089	103	110.66	0.36914
Biological Process	GO:0000389	mRNA 3'-splice site recognition	1	0	0.1	0.37046
Biological Process	GO:0044571	[2Fe-2S] cluster assembly	3	0	0.3	0.37059
Biological Process	GO:0009186	deoxyribonucleoside diphosphate metabolic process	4	1	0.41	0.37155
Biological Process	GO:0090385	phagosome-lysosome fusion	2	0	0.2	0.37354
Biological Process	GO:0002790	peptide secretion	8	0	0.81	0.3739
Biological Process	GO:0030072	peptide hormone secretion	8	0	0.81	0.3739
Biological Process	GO:0045022	early endosome to late endosome transport	1	0	0.1	0.37452
Biological Process	GO:0006622	protein targeting to lysosome	1	0	0.1	0.37452
Biological Process	GO:1901292	nucleoside phosphate catabolic process	242	31	24.59	0.37494
Biological Process	GO:1901565	organonitrogen compound catabolic process	300	38	30.48	0.37505
Biological Process	GO:0035150	regulation of tube size	2	1	0.2	0.37594
Biological Process	GO:0035152	regulation of tube architecture, open tracheal system	2	0	0.2	0.37594
Biological Process	GO:0097305	response to alcohol	2	0	0.2	0.37594
Biological Process	GO:0097306	cellular response to alcohol	2	0	0.2	0.37594
Biological Process	GO:0007525	somatic muscle development	2	0	0.2	0.37594
Biological Process	GO:0016575	histone deacetylation	10	1	1.02	0.37653
Biological Process	GO:0031529	ruffle organization	1	0	0.1	0.37655
Biological Process	GO:0097178	ruffle assembly	1	0	0.1	0.37655
Biological Process	GO:0006283	transcription-coupled nucleotide-excision repair	1	0	0.1	0.37664
Biological Process	GO:0001192	maintenance of transcriptional fidelity during DNA-templated transcription elongation	1	0	0.1	0.37664
Biological Process	GO:0001193	maintenance of transcriptional fidelity during DNA-templated transcription elongation from RNA polymerase II promoter	1	0	0.1	0.37664
Biological Process	GO:0070125	mitochondrial translational elongation	3	0	0.3	0.37704
Biological Process	GO:0043631	RNA polyadenylation	6	1	0.61	0.3782
Biological Process	GO:0007193	adenylate cyclase-inhibiting G-protein coupled receptor signaling pathway	2	1	0.2	0.37835
Biological Process	GO:0006875	cellular metal ion homeostasis	65	11	6.6	0.37859
Biological Process	GO:0006302	double-strand break repair	44	2	4.47	0.37909
Biological Process	GO:0036158	outer dynein arm assembly	2	1	0.2	0.37931
[truncated: 4,441 more rows]
